# Supplementary material for: Perillartine
Source: Acta Crystallogr Sect E Struct Rep Online. 2009 Aug 15;65(Pt 9):o2149. doi: 10.1107/S1600536809031225 (PMC2969981; doi:10.1107/S1600536809031225)
Supplement: Supplementary file 1 [file e-65-o2149-sup1.cif]

##############################################################################
###                                                                        ###
###        Electronic paper (Acta Crystallographica Section E)             ###
###                                                                        ###
##############################################################################
#                                                                            #
# This CIF contains the data in a paper accepted for publication in Acta     #
# Crystallographica Section E. It conforms to the requirements of Notes      #
# for Authors for Section E, and has been peer reviewed under the auspices   #
# of the IUCr Commission on Journals.                                        #
#                                                                            #
# Full details of the Crystallographic Information File format               #
# are given in the paper "The Crystallographic Information File (CIF):       #
# a New Standard Archive File for Crystallography" by S. R. Hall, F. H.      #
# Allen and I. D. Brown [Acta Cryst. (1991), A47, 655-685].                  #
#                                                                            #
# The current version of the core CIF dictionary is obtainable from          #
# ftp://ftp.iucr.org/pub/cif_core.dic. The current version number is 2.4.    #
#                                                                            #
# Software is freely available for graphical display of the structure(s) in  #
# this CIF.  For information consult the CIF home page http://www.iucr.org/  #
# cif/home.html                                                              #
#                                                                            #
# This file may be used for bona fide research purposes within the           #
# scientific community so long as proper attribution is given to the journal # 
# article from which it was obtained.                                        #
#                                                                            #
##############################################################################
                                             
data_global
_audit_creation_method     SHELXL-97
_journal_date_recd_electronic     2009-08-06
_journal_date_accepted     2009-08-06
_journal_name_full     'Acta Crystallographica, Section E'
_journal_year     2009
_journal_volume     65
_journal_issue      9
_journal_page_first     o2149
_journal_page_last     o2149
_journal_paper_category     QO
_journal_coeditor_code     HB5034
_publ_contact_author
;
     Dr. Seik Weng Ng
     Department of Chemistry
     University of Malaya
     50603 Kuala Lumpur
     Malaysia
;
_publ_contact_author_email     seikweng@um.edu.my
_publ_contact_author_fax     '03 7967 4193'
_publ_contact_author_phone     '03 7967 6778'
_publ_section_title
;
Perillartine
;
loop_
    _publ_author_name
    _publ_author_address
    ' Yuan, Xian-You'
;
     Department of Biology and Chemistry
     Hunan University of Science and Engineering
     Yongzhou
     Hunan 425100
     People's Republic of China
;
    'Zhang, Min'
;
     Department of Biology and Chemistry
     Hunan University of Science and Engineering
     Yongzhou
     Hunan 425100
     People's Republic of China
;
    'Ng, Seik Weng'
;
     Department of Chemistry
     University of Malaya
     50603 Kuala Lumpur
     Malaysia
;
_publ_section_synopsis     .
data_I
_audit_creation_method     SHELXL-97
_chemical_name_systematic
;
4-(1-Methylvinyl)cyclohexene-1-carbaldehyde oxime
;
_chemical_name_common     Perillartine
_chemical_formula_moiety     'C10 H15 N O'
_chemical_formula_sum     'C10 H15 N O'
_chemical_formula_iupac     'C10 H15 N O'
_chemical_formula_weight     165.23
_chemical_melting_point     ?
_symmetry_cell_setting     Triclinic
_symmetry_space_group_name_H-M     'P 1'
_symmetry_space_group_name_Hall     'P 1'
loop_
    _symmetry_equiv_pos_as_xyz
    'x, y, z'
_cell_length_a     7.2679(6)
_cell_length_b     8.1702(7)
_cell_length_c     8.9426(8)
_cell_angle_alpha     105.1500(10)
_cell_angle_beta     95.6580(10)
_cell_angle_gamma     104.6020(10)
_cell_volume     488.25(7)
_cell_formula_units_Z     2
_cell_measurement_reflns_used     1889
_cell_measurement_theta_min     2.4
_cell_measurement_theta_max     26.9
_cell_measurement_temperature     293(2)
_exptl_crystal_description     Block
_exptl_crystal_colour     Colorless
_exptl_crystal_size_max     0.48
_exptl_crystal_size_mid     0.42
_exptl_crystal_size_min     0.22
_exptl_crystal_density_diffrn     1.124
_exptl_crystal_density_meas     ?
_exptl_crystal_density_method     'not measured'
_exptl_crystal_F_000     180
_exptl_absorpt_coefficient_mu     0.072
_exptl_absorpt_correction_type     None
_exptl_absorpt_process_details     ?
_exptl_absorpt_correction_T_min     ?
_exptl_absorpt_correction_T_max     ?
_diffrn_ambient_temperature     293(2)
_diffrn_radiation_type     MoK\a
_diffrn_radiation_wavelength     0.71073
_diffrn_radiation_source     'fine-focus sealed tube'
_diffrn_radiation_monochromator     graphite
_diffrn_measurement_device_type     'Bruker SMART'
_diffrn_measurement_method     '\f and \w'
_diffrn_detector_area_resol_mean     ?
_diffrn_reflns_number     4074
_diffrn_reflns_av_R_equivalents     0.0140
_diffrn_reflns_av_sigmaI/netI     0.0207
_diffrn_reflns_theta_min     2.40
_diffrn_reflns_theta_max     27.05
_diffrn_reflns_theta_full     27.05
_diffrn_measured_fraction_theta_max     0.969
_diffrn_measured_fraction_theta_full     0.969
_diffrn_reflns_limit_h_min     -9
_diffrn_reflns_limit_h_max     9
_diffrn_reflns_limit_k_min     -10
_diffrn_reflns_limit_k_max     10
_diffrn_reflns_limit_l_min     -11
_diffrn_reflns_limit_l_max     11
_diffrn_standards_number     0
_diffrn_standards_interval_count     0
_diffrn_standards_interval_time     0
_diffrn_standards_decay_%     0
_reflns_number_total     2078
_reflns_number_gt     1457
_reflns_threshold_expression     I>2\s(I)
_refine_ls_structure_factor_coef     Fsqd
_refine_ls_matrix_type     full
_refine_ls_R_factor_all     0.0635
_refine_ls_R_factor_gt     0.0433
_refine_ls_wR_factor_gt     0.1245
_refine_ls_wR_factor_ref     0.1390
_refine_ls_goodness_of_fit_ref     1.070
_refine_ls_restrained_S_all     1.077
_refine_ls_number_reflns     2078
_refine_ls_number_parameters     234
_refine_ls_number_restraints     21
_refine_ls_hydrogen_treatment     mixed
_refine_ls_weighting_scheme     calc
_refine_ls_weighting_details
         'calc w=1/[\s^2^(Fo^2^)+(0.0793P)^2^+0.0172P] where P=(Fo^2^+2Fc^2^)/3'
_atom_sites_solution_hydrogens     geom
_atom_sites_solution_primary     direct
_atom_sites_solution_secondary     difmap
_refine_ls_shift/su_max     0.000
_refine_ls_shift/su_mean     0.000
_refine_diff_density_max     0.149
_refine_diff_density_min     -0.121
_refine_ls_extinction_method     none
_refine_ls_extinction_coef     ?
_refine_ls_abs_structure_details     none
loop_
    _atom_type_symbol
    _atom_type_description
    _atom_type_scat_dispersion_real
    _atom_type_scat_dispersion_imag
    _atom_type_scat_source
    'C' 'C' 0.0033 0.0016
                         'International Tables Vol C Tables 4.2.6.8 and 6.1.1.4'
    'H' 'H' 0.0000 0.0000
                         'International Tables Vol C Tables 4.2.6.8 and 6.1.1.4'
    'N' 'N' 0.0061 0.0033
                         'International Tables Vol C Tables 4.2.6.8 and 6.1.1.4'
    'O' 'O' 0.0106 0.0060
                         'International Tables Vol C Tables 4.2.6.8 and 6.1.1.4'
_computing_data_collection     'SMART (Bruker, 1997)'
_computing_cell_refinement     'SAINT (Bruker, 2003)'
_computing_data_reduction     'SAINT (Bruker, 2003)'
_computing_structure_solution     'SHELXS97 (Sheldrick, 2008)'
_computing_structure_refinement     'SHELXL97 (Sheldrick, 2008)'
_computing_molecular_graphics     'X-SEED (Barbour, 2001)'
_computing_publication_material     'publCIF (Westrip, 2009)'
loop_
    _atom_site_type_symbol
    _atom_site_label
    _atom_site_fract_x
    _atom_site_fract_y
    _atom_site_fract_z
    _atom_site_U_iso_or_equiv
    _atom_site_adp_type
    _atom_site_calc_flag
    _atom_site_refinement_flags
    _atom_site_occupancy
    _atom_site_disorder_assembly
    _atom_site_disorder_group
    O O1 0.5000(4) 0.5002(4) 0.5001(3) 0.0885(8) Uani d D 1 . .
    O O2 0.7482(4) 0.9157(4) 0.6717(4) 0.0922(8) Uani d D 1 . .
    N N1 0.4289(4) 0.6405(4) 0.4831(3) 0.0724(8) Uani d . 1 . .
    N N2 0.8170(4) 0.7770(4) 0.6971(3) 0.0727(7) Uani d . 1 . .
    C C1 0.2564(5) 0.5857(4) 0.4097(4) 0.0699(8) Uani d . 1 . .
    H H1A 0.1932 0.4649 0.3775 0.084 Uiso calc R 1 . .
    C C2 0.1551(5) 0.7069(4) 0.3745(4) 0.0657(8) Uani d . 1 B .
    C C3 -0.0246(5) 0.6464(4) 0.2976(4) 0.0758(9) Uani d . 1 . .
    H H3 -0.0836 0.5251 0.2706 0.091 Uiso calc R 1 . .
    C C4 -0.1401(5) 0.7574(4) 0.2510(4) 0.0776(9) Uani d . 1 B .
    H H4A -0.2386 0.7643 0.3161 0.093 Uiso calc R 1 . .
    H H4B -0.2048 0.7010 0.1425 0.093 Uiso calc R 1 . .
    C C5 -0.0167(5) 0.9448(4) 0.2672(4) 0.0760(9) Uani d . 1 . .
    H H5 0.0572 0.9363 0.1809 0.091 Uiso calc R 1 A 1
    C C6 0.1263(6) 1.0142(4) 0.4182(6) 0.0973(13) Uani d . 1 B .
    H H6A 0.0572 1.0176 0.5058 0.117 Uiso calc R 1 . .
    H H6B 0.2013 1.1345 0.4291 0.117 Uiso calc R 1 . .
    C C7 0.2618(6) 0.9016(5) 0.4248(5) 0.0905(12) Uani d . 1 . .
    H H7A 0.3552 0.9237 0.3567 0.109 Uiso calc R 1 B .
    H H7B 0.3320 0.9354 0.5314 0.109 Uiso calc R 1 . .
    C C8 -0.1413(5) 1.0638(4) 0.2484(4) 0.0784(10) Uani d PD 0.50 B 1
    C C9 -0.2394(18) 1.127(2) 0.3557(11) 0.088(3) Uani d PDU 0.50 B 1
    H H9A -0.3134 1.1999 0.3366 0.105 Uiso calc PR 0.50 B 1
    H H9B -0.2342 1.0994 0.4501 0.105 Uiso calc PR 0.50 B 1
    C C10 -0.1478(19) 1.1072(18) 0.0954(12) 0.093(3) Uani d PDU 0.50 B 1
    H H10A -0.2124 1.0017 0.0107 0.139 Uiso calc PR 0.50 B 1
    H H10B -0.0186 1.1541 0.0797 0.139 Uiso calc PR 0.50 B 1
    H H10C -0.2167 1.1936 0.0979 0.139 Uiso calc PR 0.50 B 1
    C C8' -0.1413(5) 1.0638(4) 0.2484(4) 0.0784(10) Uani d P 0.50 B 2
    C C9' -0.1960(17) 1.0794(19) 0.1074(12) 0.088(3) Uani d PD 0.50 B 2
    H H9'A -0.2772 1.1487 0.0964 0.105 Uiso calc PR 0.50 B 2
    H H9'B -0.1529 1.0210 0.0200 0.105 Uiso calc PR 0.50 B 2
    C C10' -0.208(2) 1.157(2) 0.3937(11) 0.093(3) Uani d PD 0.50 B 2
    H H10D -0.2765 1.2350 0.3683 0.139 Uiso calc PR 0.50 B 2
    H H10E -0.0981 1.2236 0.4747 0.139 Uiso calc PR 0.50 B 2
    H H10F -0.2922 1.0702 0.4303 0.139 Uiso calc PR 0.50 B 2
    C C11 0.9893(5) 0.8319(4) 0.7688(4) 0.0733(9) Uani d . 1 . .
    H H11 1.0553 0.9518 0.7953 0.088 Uiso calc R 1 . .
    C C12 1.0866(5) 0.7107(4) 0.8108(4) 0.0644(8) Uani d . 1 . .
    C C13 1.2696(5) 0.7692(4) 0.8782(5) 0.0781(10) Uani d . 1 . .
    H H13 1.3307 0.8898 0.9017 0.094 Uiso calc R 1 . .
    C C14 1.3864(5) 0.6556(4) 0.9198(5) 0.0798(10) Uani d . 1 . .
    H H14A 1.4061 0.6763 1.0328 0.096 Uiso calc R 1 . .
    H H14B 1.5121 0.6889 0.8899 0.096 Uiso calc R 1 . .
    C C15 1.2887(4) 0.4597(4) 0.8383(4) 0.0632(7) Uani d . 1 . .
    H H15 1.2949 0.4391 0.7262 0.076 Uiso calc R 1 . .
    C C16 1.0754(4) 0.4179(4) 0.8527(5) 0.0746(9) Uani d . 1 . .
    H H16A 1.0134 0.2921 0.8053 0.090 Uiso calc R 1 . .
    H H16B 1.0640 0.4475 0.9631 0.090 Uiso calc R 1 . .
    C C17 0.9742(5) 0.5210(4) 0.7724(5) 0.0763(10) Uani d . 1 . .
    H H17A 0.9523 0.4671 0.6594 0.092 Uiso calc R 1 . .
    H H17B 0.8492 0.5137 0.8041 0.092 Uiso calc R 1 . .
    C C18 1.3935(4) 0.3442(4) 0.8964(4) 0.0666(8) Uani d . 1 . .
    C C19 1.4889(6) 0.2566(5) 0.8038(5) 0.0813(9) Uani d . 1 . .
    H H19A 1.5548 0.1866 0.8401 0.098 Uiso calc R 1 . .
    H H19B 1.4904 0.2646 0.7021 0.098 Uiso calc R 1 . .
    C C20 1.3869(7) 0.3355(6) 1.0597(5) 0.0934(11) Uani d . 1 . .
    H H20A 1.4500 0.2509 1.0786 0.140 Uiso calc R 1 . .
    H H20B 1.2548 0.2998 1.0733 0.140 Uiso calc R 1 . .
    H H20C 1.4516 0.4500 1.1328 0.140 Uiso calc R 1 . .
    H H1 0.599(5) 0.568(5) 0.568(5) 0.115(18) Uiso d D 1 . .
    H H2 0.641(4) 0.866(5) 0.609(5) 0.110(17) Uiso d D 1 . .
loop_
    _atom_site_aniso_label
    _atom_site_aniso_U_11
    _atom_site_aniso_U_22
    _atom_site_aniso_U_33
    _atom_site_aniso_U_12
    _atom_site_aniso_U_13
    _atom_site_aniso_U_23
    O1 0.096(2) 0.0817(17) 0.1005(18) 0.0444(17) 0.0085(16) 0.0344(14)
    O2 0.095(2) 0.0784(16) 0.114(2) 0.0444(16) 0.0000(17) 0.0349(15)
    N1 0.079(2) 0.0743(18) 0.0748(16) 0.0356(16) 0.0104(15) 0.0285(14)
    N2 0.0716(19) 0.0704(17) 0.0855(18) 0.0333(15) 0.0092(15) 0.0282(14)
    C1 0.078(2) 0.0649(19) 0.0689(19) 0.0273(18) 0.0089(17) 0.0181(15)
    C2 0.068(2) 0.0613(18) 0.0666(18) 0.0211(15) 0.0059(15) 0.0160(14)
    C3 0.071(2) 0.0540(18) 0.090(2) 0.0132(17) -0.0072(18) 0.0111(16)
    C4 0.065(2) 0.0647(19) 0.090(2) 0.0149(16) -0.0079(17) 0.0122(17)
    C5 0.0624(19) 0.072(2) 0.091(2) 0.0177(15) 0.0000(16) 0.0272(17)
    C6 0.082(2) 0.0569(17) 0.134(3) 0.0146(16) -0.035(2) 0.0212(19)
    C7 0.071(2) 0.068(2) 0.119(3) 0.0139(18) -0.021(2) 0.024(2)
    C8 0.064(2) 0.067(2) 0.100(3) 0.0135(16) -0.0078(17) 0.0302(18)
    C9 0.097(5) 0.108(6) 0.076(3) 0.048(4) 0.020(3) 0.040(3)
    C10 0.103(5) 0.083(4) 0.093(4) 0.033(4) 0.002(3) 0.027(3)
    C8' 0.064(2) 0.067(2) 0.100(3) 0.0135(16) -0.0078(17) 0.0302(18)
    C9' 0.097(5) 0.108(6) 0.076(3) 0.048(4) 0.020(3) 0.040(3)
    C10' 0.103(5) 0.083(4) 0.093(4) 0.033(4) 0.002(3) 0.027(3)
    C11 0.075(2) 0.0609(19) 0.086(2) 0.0230(18) 0.0118(18) 0.0229(16)
    C12 0.063(2) 0.0578(17) 0.0732(18) 0.0205(15) 0.0092(15) 0.0195(14)
    C13 0.064(2) 0.0537(18) 0.107(3) 0.0101(16) -0.0006(18) 0.0200(17)
    C14 0.057(2) 0.0608(19) 0.112(3) 0.0107(16) -0.0085(18) 0.0231(18)
    C15 0.0576(16) 0.0601(16) 0.0705(17) 0.0166(13) 0.0037(13) 0.0203(13)
    C16 0.0581(18) 0.0659(18) 0.100(2) 0.0123(15) 0.0015(16) 0.0355(18)
    C17 0.056(2) 0.066(2) 0.105(3) 0.0164(16) -0.0043(17) 0.0292(18)
    C18 0.0528(17) 0.0590(18) 0.082(2) 0.0124(15) -0.0022(14) 0.0187(15)
    C19 0.080(2) 0.0733(19) 0.092(2) 0.0299(18) 0.0063(18) 0.0227(17)
    C20 0.094(3) 0.107(3) 0.095(2) 0.041(2) 0.010(2) 0.047(2)
loop_
    _geom_bond_atom_site_label_1
    _geom_bond_atom_site_label_2
    _geom_bond_site_symmetry_2
    _geom_bond_distance
    _geom_bond_publ_flag
    O1 N1 . 1.407(3) ?
    O1 H1 . 0.85(4) ?
    O2 N2 . 1.408(3) ?
    O2 H2 . 0.85(4) ?
    N1 C1 . 1.266(4) ?
    N2 C11 . 1.261(5) ?
    C1 C2 . 1.451(4) ?
    C1 H1A . 0.9300 ?
    C2 C3 . 1.320(5) ?
    C2 C7 . 1.506(5) ?
    C3 C4 . 1.487(4) ?
    C3 H3 . 0.9300 ?
    C4 C5 . 1.529(5) ?
    C4 H4A . 0.9700 ?
    C4 H4B . 0.9700 ?
    C5 C6 . 1.500(5) ?
    C5 C8 . 1.514(4) ?
    C5 H5 . 0.9800 ?
    C6 C7 . 1.515(5) ?
    C6 H6A . 0.9700 ?
    C6 H6B . 0.9700 ?
    C7 H7A . 0.9700 ?
    C7 H7B . 0.9700 ?
    C8 C9 . 1.327(8) ?
    C8 C10 . 1.500(8) ?
    C9 H9A . 0.9300 ?
    C9 H9B . 0.9300 ?
    C10 H10A . 0.9600 ?
    C10 H10B . 0.9600 ?
    C10 H10C . 0.9600 ?
    C9' H9'A . 0.9300 ?
    C9' H9'B . 0.9300 ?
    C10' H10D . 0.9600 ?
    C10' H10E . 0.9600 ?
    C10' H10F . 0.9600 ?
    C11 C12 . 1.455(4) ?
    C11 H11 . 0.9300 ?
    C12 C13 . 1.316(5) ?
    C12 C17 . 1.489(5) ?
    C13 C14 . 1.495(4) ?
    C13 H13 . 0.9300 ?
    C14 C15 . 1.520(4) ?
    C14 H14A . 0.9700 ?
    C14 H14B . 0.9700 ?
    C15 C18 . 1.511(4) ?
    C15 C16 . 1.527(4) ?
    C15 H15 . 0.9800 ?
    C16 C17 . 1.514(4) ?
    C16 H16A . 0.9700 ?
    C16 H16B . 0.9700 ?
    C17 H17A . 0.9700 ?
    C17 H17B . 0.9700 ?
    C18 C19 . 1.316(5) ?
    C18 C20 . 1.485(5) ?
    C19 H19A . 0.9300 ?
    C19 H19B . 0.9300 ?
    C20 H20A . 0.9600 ?
    C20 H20B . 0.9600 ?
    C20 H20C . 0.9600 ?
loop_
    _geom_angle_atom_site_label_1
    _geom_angle_atom_site_label_2
    _geom_angle_atom_site_label_3
    _geom_angle_site_symmetry_1
    _geom_angle_site_symmetry_3
    _geom_angle
    _geom_angle_publ_flag
    N1 O1 H1 . . 94(3) ?
    N2 O2 H2 . . 106(3) ?
    C1 N1 O1 . . 111.9(3) ?
    C11 N2 O2 . . 112.1(3) ?
    N1 C1 C2 . . 121.6(3) ?
    N1 C1 H1A . . 119.2 ?
    C2 C1 H1A . . 119.2 ?
    C3 C2 C1 . . 120.4(3) ?
    C3 C2 C7 . . 121.3(3) ?
    C1 C2 C7 . . 118.3(3) ?
    C2 C3 C4 . . 125.1(3) ?
    C2 C3 H3 . . 117.5 ?
    C4 C3 H3 . . 117.5 ?
    C3 C4 C5 . . 112.7(3) ?
    C3 C4 H4A . . 109.1 ?
    C5 C4 H4A . . 109.1 ?
    C3 C4 H4B . . 109.1 ?
    C5 C4 H4B . . 109.1 ?
    H4A C4 H4B . . 107.8 ?
    C6 C5 C8 . . 114.0(3) ?
    C6 C5 C4 . . 109.6(3) ?
    C8 C5 C4 . . 111.3(3) ?
    C6 C5 H5 . . 107.2 ?
    C8 C5 H5 . . 107.2 ?
    C4 C5 H5 . . 107.2 ?
    C5 C6 C7 . . 112.3(3) ?
    C5 C6 H6A . . 109.2 ?
    C7 C6 H6A . . 109.2 ?
    C5 C6 H6B . . 109.2 ?
    C7 C6 H6B . . 109.2 ?
    H6A C6 H6B . . 107.9 ?
    C2 C7 C6 . . 111.9(3) ?
    C2 C7 H7A . . 109.2 ?
    C6 C7 H7A . . 109.2 ?
    C2 C7 H7B . . 109.2 ?
    C6 C7 H7B . . 109.2 ?
    H7A C7 H7B . . 107.9 ?
    C9 C8 C10 . . 120.8(8) ?
    C9 C8 C5 . . 124.4(6) ?
    C10 C8 C5 . . 114.7(6) ?
    C8 C9 H9A . . 120.0 ?
    C8 C9 H9B . . 120.0 ?
    H9A C9 H9B . . 120.0 ?
    H9'A C9' H9'B . . 120.0 ?
    H10D C10' H10E . . 109.5 ?
    H10D C10' H10F . . 109.5 ?
    H10E C10' H10F . . 109.5 ?
    N2 C11 C12 . . 121.0(3) ?
    N2 C11 H11 . . 119.5 ?
    C12 C11 H11 . . 119.5 ?
    C13 C12 C11 . . 120.0(3) ?
    C13 C12 C17 . . 121.9(3) ?
    C11 C12 C17 . . 118.0(3) ?
    C12 C13 C14 . . 124.6(3) ?
    C12 C13 H13 . . 117.7 ?
    C14 C13 H13 . . 117.7 ?
    C13 C14 C15 . . 112.1(3) ?
    C13 C14 H14A . . 109.2 ?
    C15 C14 H14A . . 109.2 ?
    C13 C14 H14B . . 109.2 ?
    C15 C14 H14B . . 109.2 ?
    H14A C14 H14B . . 107.9 ?
    C18 C15 C14 . . 112.0(2) ?
    C18 C15 C16 . . 114.2(2) ?
    C14 C15 C16 . . 108.9(3) ?
    C18 C15 H15 . . 107.1 ?
    C14 C15 H15 . . 107.1 ?
    C16 C15 H15 . . 107.1 ?
    C17 C16 C15 . . 111.1(2) ?
    C17 C16 H16A . . 109.4 ?
    C15 C16 H16A . . 109.4 ?
    C17 C16 H16B . . 109.4 ?
    C15 C16 H16B . . 109.4 ?
    H16A C16 H16B . . 108.0 ?
    C12 C17 C16 . . 112.7(3) ?
    C12 C17 H17A . . 109.0 ?
    C16 C17 H17A . . 109.0 ?
    C12 C17 H17B . . 109.0 ?
    C16 C17 H17B . . 109.0 ?
    H17A C17 H17B . . 107.8 ?
    C19 C18 C20 . . 122.0(3) ?
    C19 C18 C15 . . 120.0(3) ?
    C20 C18 C15 . . 118.0(3) ?
    C18 C19 H19A . . 120.0 ?
    C18 C19 H19B . . 120.0 ?
    H19A C19 H19B . . 120.0 ?
    C18 C20 H20A . . 109.5 ?
    C18 C20 H20B . . 109.5 ?
    H20A C20 H20B . . 109.5 ?
    C18 C20 H20C . . 109.5 ?
    H20A C20 H20C . . 109.5 ?
    H20B C20 H20C . . 109.5 ?
loop_
    _geom_torsion_atom_site_label_1
    _geom_torsion_atom_site_label_2
    _geom_torsion_atom_site_label_3
    _geom_torsion_atom_site_label_4
    _geom_torsion_site_symmetry_1
    _geom_torsion_site_symmetry_2
    _geom_torsion_site_symmetry_3
    _geom_torsion_site_symmetry_4
    _geom_torsion
    _geom_torsion_publ_flag
    O1 N1 C1 C2 . . . . -178.2(3) ?
    N1 C1 C2 C3 . . . . 179.9(3) ?
    N1 C1 C2 C7 . . . . 1.2(5) ?
    C1 C2 C3 C4 . . . . -178.0(3) ?
    C7 C2 C3 C4 . . . . 0.7(6) ?
    C2 C3 C4 C5 . . . . 13.1(5) ?
    C3 C4 C5 C6 . . . . -42.4(4) ?
    C3 C4 C5 C8 . . . . -169.4(3) ?
    C8 C5 C6 C7 . . . . -174.0(4) ?
    C4 C5 C6 C7 . . . . 60.5(5) ?
    C3 C2 C7 C6 . . . . 15.8(5) ?
    C1 C2 C7 C6 . . . . -165.5(3) ?
    C5 C6 C7 C2 . . . . -46.7(5) ?
    C6 C5 C8 C9 . . . . -51.0(9) ?
    C4 C5 C8 C9 . . . . 73.5(8) ?
    C6 C5 C8 C10 . . . . 129.0(7) ?
    C4 C5 C8 C10 . . . . -106.4(7) ?
    O2 N2 C11 C12 . . . . 178.3(3) ?
    N2 C11 C12 C13 . . . . 176.4(3) ?
    N2 C11 C12 C17 . . . . -2.5(5) ?
    C11 C12 C13 C14 . . . . -177.1(3) ?
    C17 C12 C13 C14 . . . . 1.7(6) ?
    C12 C13 C14 C15 . . . . 15.1(6) ?
    C13 C14 C15 C18 . . . . -172.6(3) ?
    C13 C14 C15 C16 . . . . -45.3(4) ?
    C18 C15 C16 C17 . . . . -172.3(3) ?
    C14 C15 C16 C17 . . . . 61.8(4) ?
    C13 C12 C17 C16 . . . . 13.8(5) ?
    C11 C12 C17 C16 . . . . -167.3(3) ?
    C15 C16 C17 C12 . . . . -45.5(4) ?
    C14 C15 C18 C19 . . . . -109.8(4) ?
    C16 C15 C18 C19 . . . . 125.9(3) ?
    C14 C15 C18 C20 . . . . 69.4(4) ?
    C16 C15 C18 C20 . . . . -54.9(4) ?
loop_
    _geom_hbond_atom_site_label_D
    _geom_hbond_atom_site_label_H
    _geom_hbond_atom_site_label_A
    _geom_hbond_site_symmetry_A
    _geom_hbond_distance_DH
    _geom_hbond_distance_HA
    _geom_hbond_distance_DA
    _geom_hbond_angle_DHA
    _geom_hbond_publ_flag
    O1 H1 N2 . 0.85(4) 2.00(2) 2.831(4) 164(5) yes
    O2 H2 N1 . 0.85(4) 2.04(2) 2.811(4) 150(4) yes
