# Supplementary material for: Perillartine
Source: Acta Crystallogr Sect E Struct Rep Online. 2009 Aug 15;65(Pt 9):o2149. doi: 10.1107/S1600536809031225 (PMC2969981; doi:10.1107/S1600536809031225)
Supplement: Supplementary file 2 [file e-65-o2149-Isup2.hkl]

# 
# h,k,l, Fc-squared, Fo-squared, sigma(Fo-squared) and status flag 
# 
data_I
_shelx_title '  P1' 
_shelx_refln_list_code          4 
_shelx_F_calc_maximum       77.35 
_exptl_crystal_F_000       180.00 
_reflns_d_resolution_high  0.7815 
 
loop_ 
 _symmetry_equiv_pos_as_xyz 
 'x, y, z' 
 
_cell_length_a     7.2679 
_cell_length_b     8.1702 
_cell_length_c     8.9426 
_cell_angle_alpha 105.150 
_cell_angle_beta   95.658 
_cell_angle_gamma 104.602 
 
_shelx_F_squared_multiplier     1.000 
 
loop_ 
 _refln_index_h 
 _refln_index_k 
 _refln_index_l 
 _refln_F_squared_calc 
 _refln_F_squared_meas 
 _refln_F_squared_sigma 
 _refln_observed_status 
   1   0   0      479.68      507.28      6.06 o 
   2   0   0      683.63      736.71      6.96 o 
   3   0   0      120.53      117.27      1.19 o 
   4   0   0       47.41       52.08      0.74 o 
   5   0   0        6.91        5.70      0.17 o 
   6   0   0        6.13        5.30      0.26 o 
   7   0   0       19.11       17.77      0.49 o 
   8   0   0        3.46        4.44      0.31 o 
  -8   1   0        0.90        0.71      0.43 o 
  -7   1   0       18.18       18.11      0.48 o 
  -6   1   0       11.45        9.94      0.25 o 
  -5   1   0        0.81        0.54      0.09 o 
  -4   1   0       37.78       36.13      0.46 o 
  -2   1   0      377.60      414.82      4.80 o 
  -1   1   0      301.57      295.89      2.85 o 
   0   1   0      814.37      843.00     17.96 o 
   1   1   0     2540.08     2531.46     78.45 o 
   2   1   0      391.89      412.95      3.94 o 
   3   1   0       50.09       51.64      0.58 o 
   4   1   0        0.47        0.21      0.09 o 
   5   1   0        6.37        6.32      0.26 o 
   6   1   0        0.27        0.14      0.16 o 
   7   1   0        0.74        0.78      0.21 o 
   8   1   0        0.60        0.23      0.24 o 
  -8   2   0        0.02        0.04      0.27 o 
  -7   2   0        0.11        0.13      0.12 o 
  -5   2   0       16.37       15.49      0.28 o 
  -4   2   0       29.12       29.91      0.40 o 
  -3   2   0       53.60       57.97      0.64 o 
  -2   2   0       17.53       18.05      0.26 o 
  -1   2   0        0.27        0.41      0.10 o 
   0   2   0        1.05        1.12      0.09 o 
   1   2   0      154.58      164.28      1.64 o 
   2   2   0       48.76       50.90      0.73 o 
   3   2   0      121.17      125.49      1.63 o 
   4   2   0       39.72       40.66      0.95 o 
   5   2   0        2.41        1.80      0.55 o 
   6   2   0        0.14       -0.04      0.16 o 
   7   2   0        0.19        0.11      0.20 o 
   8   2   0        0.19        0.26      0.54 o 
  -8   3   0        3.42        4.52      0.41 o 
  -7   3   0        2.12        2.75      0.81 o 
  -6   3   0        5.80        5.29      0.21 o 
  -5   3   0       53.70       49.30      0.69 o 
  -4   3   0       46.80       47.45      0.71 o 
  -3   3   0      584.08      662.95      6.26 o 
  -2   3   0       60.11       72.30      0.76 o 
  -1   3   0       35.75       37.14      0.43 o 
   0   3   0       37.48       46.63      0.63 o 
   1   3   0      414.79      436.72      4.16 o 
   2   3   0       47.82       41.01      0.56 o 
   3   3   0        3.74        3.25      0.28 o 
   4   3   0      200.42      211.01      2.71 o 
   5   3   0        7.72        8.58      0.34 o 
   6   3   0        4.00        3.97      0.40 o 
   7   3   0        0.18       -0.01      0.22 o 
  -8   4   0        2.03        1.80      0.33 o 
  -7   4   0        2.88        3.33      0.25 o 
  -6   4   0       52.83       51.91      0.85 o 
  -5   4   0       13.51       13.77      0.27 o 
  -4   4   0       36.62       31.48      0.44 o 
  -3   4   0      259.25      280.14      2.73 o 
  -2   4   0       38.80       38.68      0.47 o 
  -1   4   0        1.79        1.50      0.09 o 
   0   4   0       27.36       35.10      0.53 o 
   1   4   0       44.66       58.05      0.70 o 
   2   4   0       45.03       52.32      0.82 o 
   3   4   0       22.03       22.20      0.49 o 
   4   4   0        0.76        0.34      0.35 o 
   5   4   0       12.67       12.83      0.83 o 
   6   4   0        0.67        0.96      0.26 o 
   7   4   0        0.72        0.89      0.30 o 
  -9   5   0        0.20        0.60      0.35 o 
  -8   5   0        1.29        0.97      0.29 o 
  -7   5   0        3.12        3.07      0.26 o 
  -6   5   0        3.64        3.68      0.24 o 
  -5   5   0       29.43       31.37      0.60 o 
  -4   5   0       19.76       21.32      0.45 o 
  -3   5   0        8.67        9.95      0.21 o 
  -2   5   0       29.65       26.31      0.38 o 
  -1   5   0       42.30       42.47      0.53 o 
   0   5   0       28.91       29.14      0.41 o 
   1   5   0        0.89        0.96      0.24 o 
   2   5   0       17.35       17.13      0.42 o 
   3   5   0        0.00       -0.08      0.14 o 
   4   5   0        0.28       -0.02      0.17 o 
   5   5   0        0.01        0.02      0.21 o 
   6   5   0        0.03        0.06      0.25 o 
  -8   6   0        0.03       -0.01      0.30 o 
  -7   6   0        0.23        0.25      0.19 o 
  -6   6   0        6.28        6.43      0.30 o 
  -5   6   0        7.23        6.52      0.29 o 
  -4   6   0        9.73        8.81      0.31 o 
  -3   6   0       29.43       26.53      0.54 o 
  -2   6   0      148.68      145.13      2.94 o 
  -1   6   0        2.40        2.75      0.15 o 
   0   6   0        4.26        3.85      0.16 o 
   1   6   0       11.48        8.58      0.63 o 
   2   6   0        1.67        1.95      0.22 o 
   3   6   0        0.98        0.77      0.20 o 
   4   6   0       10.29        9.92      0.40 o 
   5   6   0        7.42        8.61      0.54 o 
  -8   7   0        0.18        0.06      0.34 o 
  -7   7   0        0.76        1.05      0.34 o 
  -6   7   0        2.18        1.90      0.28 o 
  -5   7   0        2.04        1.68      0.22 o 
  -4   7   0        3.93        3.88      0.25 o 
  -3   7   0        2.23        2.43      0.23 o 
  -2   7   0      130.20      138.99      1.87 o 
  -1   7   0       25.69       24.69      0.58 o 
   0   7   0       10.50       10.00      0.33 o 
   1   7   0        0.49        0.52      0.18 o 
   2   7   0        0.60        0.56      0.20 o 
   3   7   0        0.00       -0.05      0.20 o 
   4   7   0        1.22        1.62      0.28 o 
  -7   8   0        0.12        0.32      0.35 o 
  -6   8   0        0.02        0.10      0.21 o 
  -5   8   0        0.58        0.52      0.20 o 
  -4   8   0        3.18        3.46      0.26 o 
  -3   8   0        0.89        1.04      0.20 o 
  -2   8   0        0.21       -0.01      0.17 o 
  -1   8   0        6.81        6.68      0.46 o 
   0   8   0        1.67        2.08      0.34 o 
   1   8   0        0.08        0.34      0.26 o 
   2   8   0        0.51        0.84      0.31 o 
   3   8   0        0.14       -0.01      0.28 o 
  -6   9   0        1.64        2.95      0.50 o 
  -5   9   0        1.91        2.81      0.31 o 
  -4   9   0        0.38        0.55      0.23 o 
  -3   9   0        0.82        1.22      0.24 o 
  -2   9   0        0.49        0.74      0.32 o 
  -1   9   0        1.92        2.57      0.41 o 
   0   9   0        0.27        0.10      0.30 o 
   1   9   0        2.08        3.20      0.44 o 
  -3  10   0        0.27        0.02      0.33 o 
  -2  10   0        0.19        0.57      0.34 o 
   1 -10   1        4.20        6.08      0.51 o 
   2 -10   1        0.59        0.37      0.33 o 
   3 -10   1        0.16        0.28      0.33 o 
   4 -10   1        0.06       -0.16      0.26 o 
  -2  -9   1        0.50        0.43      0.37 o 
  -1  -9   1        0.11        0.38      0.32 o 
   0  -9   1        0.20       -0.08      0.28 o 
   1  -9   1        8.95        9.94      0.57 o 
   2  -9   1        3.08        3.23      0.37 o 
   3  -9   1        0.09       -0.17      0.20 o 
   4  -9   1        0.23        0.08      0.21 o 
   5  -9   1        1.75        2.47      0.45 o 
   6  -9   1        0.04       -0.24      0.24 o 
  -3  -8   1        1.69        1.37      0.27 o 
  -2  -8   1        0.02       -0.06      0.21 o 
  -1  -8   1        0.02        0.00      0.26 o 
   0  -8   1        2.69        2.98      0.35 o 
   1  -8   1        3.13        3.23      0.37 o 
   2  -8   1        0.20        0.22      0.17 o 
   3  -8   1        1.74        1.87      0.23 o 
   4  -8   1        1.94        1.74      0.23 o 
   5  -8   1        0.07        0.22      0.20 o 
   6  -8   1        1.25        1.86      0.27 o 
   7  -8   1        0.46        0.23      0.26 o 
  -4  -7   1        0.05       -0.14      0.33 o 
  -3  -7   1        1.05        1.00      0.22 o 
  -2  -7   1       12.56       10.71      0.50 o 
  -1  -7   1        0.96        0.60      0.27 o 
   0  -7   1        1.93        1.93      0.45 o 
   1  -7   1       10.88       10.39      0.35 o 
   2  -7   1       43.88       45.07      0.79 o 
   3  -7   1       11.29       11.28      0.37 o 
   4  -7   1        4.31        3.56      0.25 o 
   5  -7   1        8.26        6.99      0.31 o 
   6  -7   1        2.48        3.29      0.27 o 
   7  -7   1        0.22       -0.06      0.20 o 
   8  -7   1        1.45        1.96      0.42 o 
  -5  -6   1        2.73        3.98      0.34 o 
  -4  -6   1        0.13        0.19      0.20 o 
  -3  -6   1        0.19        0.23      0.16 o 
  -2  -6   1        2.09        1.61      0.20 o 
   0  -6   1        0.12       -0.05      0.09 o 
   1  -6   1       25.56       24.40      0.38 o 
   2  -6   1      239.39      233.79      3.39 o 
   3  -6   1       12.21       11.46      0.34 o 
   4  -6   1       19.18       17.82      0.63 o 
   5  -6   1       19.42       17.03      0.44 o 
   6  -6   1        0.52        0.14      0.17 o 
   7  -6   1        2.04        2.61      0.38 o 
   8  -6   1        1.93        2.31      0.43 o 
  -6  -5   1        0.40        0.46      0.26 o 
  -5  -5   1        0.22        0.38      0.20 o 
  -4  -5   1        0.66        0.69      0.18 o 
  -3  -5   1        3.51        3.59      0.22 o 
  -2  -5   1        2.25        2.05      0.18 o 
  -1  -5   1        1.74        1.72      0.14 o 
   0  -5   1        0.51        0.73      0.09 o 
   1  -5   1       36.15       35.44      0.46 o 
   2  -5   1       49.26       51.35      0.61 o 
   3  -5   1       40.94       43.43      0.70 o 
   4  -5   1       56.55       52.91      1.01 o 
   5  -5   1        4.92        5.18      0.25 o 
   6  -5   1        6.40        5.13      0.26 o 
   7  -5   1        0.98        0.93      0.19 o 
   8  -5   1        0.30       -0.07      0.20 o 
  -7  -4   1        0.94        0.72      0.28 o 
  -6  -4   1        0.33        0.25      0.22 o 
  -5  -4   1       21.72       24.08      1.08 o 
  -4  -4   1       44.29       47.75      0.92 o 
  -3  -4   1        4.82        4.09      0.22 o 
  -2  -4   1       16.84       20.35      0.31 o 
  -1  -4   1        4.47        3.98      0.41 o 
   0  -4   1       71.84       78.62      0.84 o 
   1  -4   1        9.30        7.64      0.18 o 
   2  -4   1      446.70      503.32      4.79 o 
   3  -4   1        2.29        2.79      0.10 o 
   4  -4   1        5.98        6.05      0.23 o 
   5  -4   1       33.68       31.54      0.58 o 
   6  -4   1       91.56       96.01      1.38 o 
   7  -4   1        2.96        3.14      0.26 o 
   8  -4   1        0.29       -0.05      0.21 o 
  -7  -3   1        0.42        0.49      0.23 o 
  -6  -3   1        0.53        0.61      0.20 o 
  -5  -3   1       13.93       14.83      0.43 o 
  -4  -3   1       32.11       30.98      0.60 o 
  -3  -3   1       93.29       96.11      1.03 o 
  -2  -3   1      219.75      237.72      2.32 o 
  -1  -3   1      958.23     1031.43      9.67 o 
   0  -3   1       44.09       44.18      0.49 o 
   1  -3   1      168.02      176.85      1.74 o 
   2  -3   1        1.97        1.97      0.10 o 
   3  -3   1      106.10      103.28      2.49 o 
   4  -3   1        9.37        8.00      0.18 o 
   5  -3   1       43.07       42.07      0.70 o 
   6  -3   1      157.94      165.04      2.11 o 
   7  -3   1       13.52        2.46      0.31 o 
   9  -3   1        0.29        0.39      0.34 o 
  -8  -2   1        0.36        0.51      0.25 o 
  -7  -2   1        0.79        0.68      0.21 o 
  -6  -2   1        0.14        0.08      0.16 o 
  -5  -2   1       13.69       13.57      0.42 o 
  -4  -2   1        3.11        3.24      0.18 o 
  -3  -2   1       27.70       29.08      0.38 o 
  -2  -2   1      212.11      214.29      2.53 o 
  -1  -2   1     1149.11     1208.93     13.99 o 
   0  -2   1      459.63      502.28      4.75 o 
   1  -2   1      751.46      772.19      8.88 o 
   2  -2   1      159.61      179.56      1.81 o 
   3  -2   1       39.26       44.59      0.78 o 
   4  -2   1        4.68        4.63      0.14 o 
   5  -2   1        2.68        3.00      0.25 o 
   6  -2   1        7.27        6.37      0.21 o 
   7  -2   1        9.82        9.68      0.35 o 
   8  -2   1        2.25        2.31      0.38 o 
   9  -2   1        0.43        1.15      0.43 o 
  -8  -1   1        1.21        1.30      0.27 o 
  -7  -1   1        1.47        1.28      0.22 o 
  -6  -1   1        0.76        0.83      0.42 o 
  -5  -1   1       14.72       16.67      0.49 o 
  -4  -1   1       75.33       82.09      0.90 o 
  -3  -1   1       96.27       97.44      1.23 o 
  -2  -1   1       34.65       31.88      1.56 o 
  -1  -1   1     1085.60     1169.72     16.25 o 
   0  -1   1       30.50       29.44      0.38 o 
   1  -1   1        3.36        3.10      0.06 o 
   3  -1   1        6.50        6.74      0.17 o 
   4  -1   1        2.89        2.94      0.12 o 
   5  -1   1        0.60        0.56      0.10 o 
   6  -1   1        1.78        1.81      0.48 o 
   7  -1   1        0.13       -0.10      0.17 o 
   8  -1   1        0.01       -0.04      0.20 o 
  -8   0   1        0.33        0.43      0.32 o 
  -7   0   1        6.93        7.23      0.42 o 
  -6   0   1        0.28        0.24      0.14 o 
  -5   0   1        2.09        1.59      0.23 o 
  -4   0   1      214.71      251.47      4.33 o 
  -3   0   1      125.35      131.67      1.32 o 
  -2   0   1       21.14       18.57      0.24 o 
  -1   0   1      121.03      116.95      1.16 o 
   0   0   1      152.66      145.92      1.81 o 
   1   0   1      287.84      299.90      3.10 o 
   2   0   1      390.45      420.57      4.00 o 
   3   0   1      307.68      389.08      3.72 o 
   4   0   1        6.02        3.95      0.14 o 
   5   0   1        5.89        4.56      0.23 o 
   6   0   1       24.03       22.01      0.52 o 
   7   0   1        3.14        3.40      0.45 o 
   8   0   1        0.64        0.88      0.24 o 
  -9   1   1        0.70        0.63      0.35 o 
  -8   1   1        0.00       -0.24      0.24 o 
  -7   1   1        0.73        0.40      0.28 o 
  -6   1   1        4.85        5.23      0.19 o 
  -5   1   1        0.91        0.42      0.20 o 
  -4   1   1       31.28       34.08      0.44 o 
  -3   1   1      184.81      196.06      1.92 o 
  -2   1   1      107.19      115.33      1.14 o 
  -1   1   1       14.79       15.25      0.19 o 
   0   1   1     1490.15     1521.67     16.64 o 
   1   1   1      381.42      395.90      4.63 o 
   2   1   1      522.46      553.84      6.46 o 
   3   1   1      152.75      158.83      2.00 o 
   4   1   1       58.30       62.04      0.94 o 
   5   1   1       10.96       12.38      0.37 o 
   6   1   1        8.67        9.95      0.51 o 
   7   1   1        7.11        7.54      0.53 o 
   8   1   1        0.02        0.14      0.28 o 
  -7   2   1        6.74        7.64      0.36 o 
  -6   2   1        3.49        3.05      0.16 o 
  -4   2   1       11.88       12.85      0.29 o 
  -3   2   1        6.05        6.31      0.22 o 
  -2   2   1       19.13       20.71      0.27 o 
  -1   2   1       32.77       37.43      0.51 o 
   0   2   1     1235.40     1297.88     12.28 o 
   1   2   1       41.77       39.93      0.54 o 
   2   2   1       10.75       11.78      0.27 o 
   3   2   1       31.21       29.23      1.09 o 
   4   2   1       26.08       25.62      0.53 o 
   5   2   1        0.44        0.27      0.23 o 
   6   2   1        0.51        0.38      0.24 o 
   7   2   1        0.14        0.33      0.33 o 
  -7   3   1       58.81       63.52      1.00 o 
  -6   3   1       29.47       29.54      0.46 o 
  -5   3   1        9.49        9.78      0.24 o 
  -4   3   1       15.87       13.87      0.25 o 
  -3   3   1       64.86       70.39      0.77 o 
  -2   3   1        8.10        7.16      0.20 o 
  -1   3   1        3.26        2.87      0.31 o 
   0   3   1      416.38      469.51      4.45 o 
   1   3   1      357.39      383.21      3.67 o 
   2   3   1       20.42       19.25      0.40 o 
   3   3   1      130.06      129.15      1.73 o 
   4   3   1       47.22       50.27      0.87 o 
   5   3   1        0.43        0.54      0.19 o 
   6   3   1        0.19        0.05      0.32 o 
   7   3   1        0.16        0.22      0.25 o 
  -9   4   1        0.28        1.00      0.34 o 
  -8   4   1        0.77        0.20      0.26 o 
  -7   4   1       14.09       13.60      0.56 o 
  -6   4   1       25.47       27.02      0.55 o 
  -5   4   1        7.70        7.40      0.21 o 
  -4   4   1        6.83        5.52      0.19 o 
  -3   4   1      126.22      132.03      1.37 o 
  -2   4   1        0.30        0.26      0.07 o 
  -1   4   1        4.90        4.27      0.13 o 
   0   4   1        5.48        5.10      0.15 o 
   1   4   1       14.22       16.37      0.26 o 
   2   4   1        5.01        4.55      0.22 o 
   3   4   1       26.55       25.61      1.07 o 
   4   4   1       64.46       66.26      1.09 o 
   5   4   1        6.81        7.18      0.77 o 
   6   4   1        2.28        2.21      0.29 o 
  -8   5   1        0.14        0.40      0.27 o 
  -7   5   1        8.13        7.55      0.46 o 
  -6   5   1        2.02        2.06      0.25 o 
  -5   5   1       23.52       23.10      0.68 o 
  -4   5   1       48.72       50.18      0.64 o 
  -3   5   1        8.01        8.49      0.21 o 
  -2   5   1       30.26       29.61      0.42 o 
  -1   5   1       20.60       18.49      0.32 o 
   0   5   1        1.87        1.85      0.13 o 
   1   5   1        2.04        1.98      0.18 o 
   2   5   1        0.29        0.22      0.13 o 
   3   5   1        0.24        0.17      0.16 o 
   4   5   1        1.86        2.27      0.32 o 
   5   5   1        0.03       -0.28      0.28 o 
   6   5   1        0.06       -0.17      0.39 o 
  -8   6   1        0.47        0.45      0.31 o 
  -7   6   1        0.62        0.95      0.31 o 
  -6   6   1       17.46       16.89      0.67 o 
  -5   6   1        6.95        7.63      0.30 o 
  -4   6   1       10.01        9.69      0.43 o 
  -3   6   1      111.38      113.61      1.55 o 
  -2   6   1        8.33        8.48      0.29 o 
  -1   6   1        3.24        3.31      0.16 o 
   0   6   1        0.94        0.54      0.14 o 
   1   6   1        5.94        3.92      0.23 o 
   2   6   1        0.18        0.14      0.15 o 
   3   6   1        0.24        0.06      0.19 o 
   4   6   1        0.15        0.08      0.21 o 
   5   6   1        2.59        3.00      0.35 o 
  -8   7   1        0.04       -0.31      0.31 o 
  -7   7   1        0.28        0.09      0.34 o 
  -6   7   1        0.57        0.21      0.28 o 
  -5   7   1        6.95        7.10      0.55 o 
  -4   7   1        2.34        2.43      0.23 o 
  -3   7   1        1.44        1.27      0.19 o 
  -2   7   1        9.69        8.45      0.40 o 
  -1   7   1        1.26        1.34      0.23 o 
   0   7   1        2.67        2.14      0.34 o 
   1   7   1        9.19        7.24      0.65 o 
   2   7   1        2.02        1.63      0.24 o 
   3   7   1        0.11       -0.10      0.22 o 
   4   7   1        1.14        1.30      0.29 o 
  -7   8   1        0.20        0.10      0.37 o 
  -6   8   1        0.75        0.83      0.37 o 
  -5   8   1        0.37        0.32      0.20 o 
  -4   8   1        0.44        0.25      0.19 o 
  -3   8   1        2.43        3.17      0.26 o 
  -2   8   1        0.92        1.32      0.29 o 
  -1   8   1        1.63        2.10      0.34 o 
   0   8   1        0.60        0.89      0.29 o 
   1   8   1        0.20        0.02      0.27 o 
   2   8   1        1.64        1.26      0.26 o 
  -5   9   1        0.07       -0.10      0.38 o 
  -4   9   1        0.31        0.20      0.22 o 
  -3   9   1        0.18        0.14      0.27 o 
  -2   9   1       10.34       13.44      0.67 o 
  -1   9   1        1.60        2.31      0.41 o 
   0   9   1        1.32        1.82      0.38 o 
   0 -10   2        0.42        0.45      0.35 o 
   1 -10   2        0.00        0.02      0.32 o 
   2 -10   2        0.07       -0.10      0.31 o 
   3 -10   2        0.12       -0.09      0.24 o 
   4 -10   2        6.42        7.66      0.41 o 
  -2  -9   2        2.49        2.87      0.43 o 
  -1  -9   2        0.04        0.45      0.31 o 
   0  -9   2        1.08        1.23      0.33 o 
   1  -9   2        6.12        6.80      0.46 o 
   2  -9   2        0.75        1.08      0.23 o 
   3  -9   2        0.24        0.36      0.22 o 
   4  -9   2        0.52        0.77      0.23 o 
   5  -9   2        1.40        1.83      0.29 o 
   6  -9   2        1.23        1.63      0.47 o 
  -3  -8   2        0.36        0.34      0.23 o 
  -2  -8   2        0.10        0.32      0.28 o 
  -1  -8   2        1.42        1.50      0.32 o 
   0  -8   2        1.45        0.77      0.28 o 
   1  -8   2        2.82        3.60      0.26 o 
   2  -8   2        0.15        0.16      0.17 o 
   3  -8   2        0.59        0.68      0.19 o 
   4  -8   2        0.08        0.13      0.18 o 
   5  -8   2        0.27        0.13      0.21 o 
   6  -8   2        0.69        0.94      0.27 o 
   7  -8   2        0.74        0.90      0.26 o 
  -4  -7   2        0.15       -0.16      0.22 o 
  -3  -7   2        1.42        1.56      0.29 o 
  -2  -7   2        3.62        2.74      0.82 o 
  -1  -7   2        8.17        7.62      0.30 o 
   0  -7   2       13.10       13.04      0.64 o 
   1  -7   2      106.62      107.32      2.93 o 
   2  -7   2       17.87       16.92      0.44 o 
   3  -7   2        9.03        8.67      0.32 o 
   4  -7   2        7.29        5.60      0.29 o 
   5  -7   2        5.53        4.01      0.52 o 
   6  -7   2        0.08        0.05      0.19 o 
   7  -7   2        0.96        1.29      0.26 o 
   8  -7   2        2.28        3.35      0.53 o 
  -5  -6   2        5.32        6.12      0.36 o 
  -4  -6   2        0.22        0.21      0.19 o 
  -3  -6   2        4.73        4.53      0.26 o 
  -2  -6   2       10.10        9.23      0.32 o 
  -1  -6   2        1.19        1.14      0.13 o 
   0  -6   2       22.94       23.05      0.38 o 
   1  -6   2      125.13      119.38      1.60 o 
   2  -6   2       16.19       16.26      0.41 o 
   3  -6   2       13.13       14.75      0.40 o 
   4  -6   2        1.53        2.46      0.35 o 
   5  -6   2       36.75       30.77      0.63 o 
   6  -6   2        2.97        2.80      0.25 o 
   7  -6   2        0.67        0.61      0.21 o 
   8  -6   2        0.97        0.80      0.25 o 
  -6  -5   2        1.04        0.91      0.37 o 
  -5  -5   2        0.11       -0.13      0.18 o 
  -4  -5   2        0.76        1.02      0.18 o 
  -3  -5   2        2.25        1.90      0.19 o 
  -2  -5   2        2.95        2.42      0.14 o 
  -1  -5   2       31.94       33.09      0.46 o 
   0  -5   2       13.86       12.19      0.26 o 
   1  -5   2        2.19        2.58      0.12 o 
   2  -5   2       36.35       35.10      0.60 o 
   3  -5   2       46.41       46.21      0.74 o 
   4  -5   2        2.08        1.78      0.17 o 
   5  -5   2        3.00        2.89      0.22 o 
   6  -5   2        9.53        9.81      0.34 o 
   7  -5   2        0.35        0.23      0.18 o 
   8  -5   2        0.07        0.16      0.22 o 
  -7  -4   2        0.84        1.21      0.29 o 
  -6  -4   2        2.85        3.29      0.40 o 
  -5  -4   2       12.07       12.75      0.49 o 
  -4  -4   2        6.85        6.44      0.34 o 
  -3  -4   2        2.44        3.37      0.85 o 
  -2  -4   2       42.36       47.56      0.58 o 
  -1  -4   2       11.87       14.61      0.24 o 
   0  -4   2        3.45        3.36      0.12 o 
   1  -4   2       56.06       54.92      1.02 o 
   2  -4   2      344.36      415.20      4.88 o 
   3  -4   2        0.49        0.83      0.27 o 
   4  -4   2        2.44        2.72      0.18 o 
   5  -4   2       34.31       34.70      0.64 o 
   6  -4   2        0.08        0.01      0.14 o 
   7  -4   2        0.19        0.22      0.17 o 
   8  -4   2        0.38        0.57      0.31 o 
  -7  -3   2        2.60        3.19      0.65 o 
  -6  -3   2        1.14        1.31      0.34 o 
  -5  -3   2       63.37       68.74      1.91 o 
  -4  -3   2       20.35       19.58      0.44 o 
  -3  -3   2       12.17        9.89      0.48 o 
  -2  -3   2       25.98       24.30      0.33 o 
  -1  -3   2       17.06       20.08      0.28 o 
   0  -3   2        8.07        7.06      0.14 o 
   1  -3   2        8.59        8.44      0.21 o 
   2  -3   2     1133.39     1307.33     15.02 o 
   3  -3   2      156.11      198.54      1.96 o 
   4  -3   2      121.98      129.96      1.35 o 
   5  -3   2        0.24        0.13      0.11 o 
   6  -3   2        4.11        4.01      0.35 o 
   7  -3   2        3.29        2.25      0.35 o 
   8  -3   2        0.58        0.26      0.34 o 
  -8  -2   2        0.26       -0.11      0.34 o 
  -7  -2   2        0.52        0.56      0.20 o 
  -6  -2   2        2.14        2.23      0.66 o 
  -5  -2   2       39.17       37.35      1.01 o 
  -4  -2   2       44.53       38.90      0.61 o 
  -3  -2   2       69.82       63.84      0.87 o 
  -2  -2   2       53.77       57.48      1.04 o 
  -1  -2   2       30.79       27.62      1.59 o 
   0  -2   2       37.87       34.67      0.39 o 
   1  -2   2        1.01        1.01      0.07 o 
   2  -2   2       40.90       41.99      0.47 o 
   3  -2   2       84.40       80.59      0.86 o 
   4  -2   2       27.06       25.31      0.45 o 
   5  -2   2       36.18       37.93      0.52 o 
   6  -2   2        0.06        0.11      0.12 o 
   7  -2   2        2.50        2.70      0.37 o 
   8  -2   2        0.50        0.27      0.31 o 
  -8  -1   2        0.61        0.65      0.31 o 
  -7  -1   2        1.50        1.87      0.32 o 
  -6  -1   2        0.16       -0.04      0.15 o 
  -5  -1   2        2.67        3.17      0.14 o 
  -4  -1   2        5.57        4.35      0.25 o 
  -3  -1   2      141.72      146.76      1.47 o 
  -2  -1   2      110.87      125.19      1.24 o 
  -1  -1   2     2499.50     2547.54     24.06 o 
   0  -1   2       15.02       18.79      0.23 o 
   1  -1   2       64.75       70.04      0.71 o 
   2  -1   2       32.63       31.02      0.37 o 
   3  -1   2      138.69      157.23      1.58 o 
   4  -1   2        2.20        2.38      0.11 o 
   5  -1   2       21.31       20.80      0.35 o 
   6  -1   2       25.69       23.40      0.53 o 
   7  -1   2        3.51        4.38      0.29 o 
   8  -1   2        0.82        0.32      0.37 o 
  -9   0   2        0.05        0.49      0.39 o 
  -7   0   2        1.50        1.11      0.30 o 
  -6   0   2        2.92        3.07      0.16 o 
  -5   0   2        4.11        3.47      0.18 o 
  -4   0   2       22.04       21.53      0.32 o 
  -3   0   2       98.92      103.58      1.34 o 
  -2   0   2      127.61      137.50      1.49 o 
  -1   0   2     5983.77     6102.32     69.82 o 
   0   0   2     1639.04     1669.27     35.85 o 
   1   0   2      273.62      297.40      2.84 o 
   2   0   2        2.04        1.65      0.08 o 
   3   0   2       21.87       25.38      0.35 o 
   4   0   2       25.82       26.17      0.37 o 
   5   0   2        4.93        4.31      0.23 o 
   6   0   2       29.74       27.27      0.60 o 
   7   0   2       10.21       10.03      0.39 o 
   8   0   2        1.04        1.04      0.26 o 
  -9   1   2        0.60        0.28      0.32 o 
  -8   1   2        3.27        3.29      0.43 o 
  -7   1   2        8.81        9.09      0.33 o 
  -6   1   2        2.13        2.06      0.20 o 
  -5   1   2       14.88       14.77      0.27 o 
  -4   1   2       30.03       33.43      0.43 o 
  -3   1   2       30.28       32.55      0.51 o 
  -2   1   2      216.00      207.41      2.02 o 
  -1   1   2     1255.47     1219.48     19.18 o 
   0   1   2      844.90      879.41     11.61 o 
   1   1   2      303.00      319.91      3.06 o 
   2   1   2       10.60        9.19      0.16 o 
   3   1   2       16.01       16.60      0.24 o 
   4   1   2       12.18       11.90      0.34 o 
   5   1   2        0.84        0.94      0.17 o 
   6   1   2        0.93        1.00      0.20 o 
   7   1   2        0.27        0.19      0.21 o 
   8   1   2        0.21        0.48      0.25 o 
  -9   2   2        0.31        0.51      0.38 o 
  -8   2   2        1.57        2.29      0.44 o 
  -7   2   2        0.50        0.41      0.15 o 
  -6   2   2        0.59        0.41      0.11 o 
  -5   2   2       12.26       13.16      0.32 o 
  -4   2   2        7.65        6.41      0.16 o 
  -3   2   2       76.28       75.21      0.80 o 
  -2   2   2        5.09        5.80      0.13 o 
  -1   2   2       54.87       49.09      0.66 o 
   0   2   2      249.03      233.21      2.25 o 
   1   2   2       86.01       78.39      0.82 o 
   2   2   2       22.36       23.61      0.75 o 
   3   2   2      130.71      128.86      2.34 o 
   4   2   2        5.64        4.98      0.48 o 
   5   2   2        0.21        0.07      0.15 o 
   6   2   2        0.28        0.16      0.30 o 
   7   2   2        0.65        0.88      0.25 o 
  -8   3   2        0.51        0.54      0.27 o 
  -4   3   2      144.97      144.16      1.81 o 
  -2   3   2        1.66        1.48      0.09 o 
  -1   3   2       44.34       56.58      0.65 o 
   0   3   2      107.37      114.80      1.17 o 
   1   3   2       26.94       24.90      0.38 o 
   2   3   2       22.66       20.02      0.42 o 
   3   3   2       83.09       80.89      1.20 o 
   4   3   2       31.98       32.98      0.67 o 
   5   3   2        3.12        3.35      0.29 o 
   6   3   2        0.14        0.04      0.29 o 
   7   3   2        0.19       -0.19      0.38 o 
  -9   4   2        0.21        0.45      0.33 o 
  -8   4   2        1.98        2.63      0.36 o 
  -7   4   2        7.87        6.70      0.43 o 
  -6   4   2        9.62       10.49      0.33 o 
  -5   4   2       28.00       29.13      0.44 o 
  -4   4   2       51.14       53.10      0.65 o 
  -3   4   2       58.06       60.42      0.71 o 
  -2   4   2       27.31       23.80      0.43 o 
  -1   4   2        4.13        4.04      0.14 o 
   0   4   2       74.45       79.89      0.88 o 
   1   4   2       14.76       17.44      0.67 o 
   2   4   2       12.03       12.07      0.35 o 
   3   4   2        3.64        3.21      0.22 o 
   4   4   2        3.36        3.18      0.26 o 
   5   4   2        0.13        0.04      0.20 o 
   6   4   2        0.76        0.87      0.35 o 
  -8   5   2        0.13       -0.26      0.27 o 
  -7   5   2        0.17        0.64      0.27 o 
  -6   5   2        2.73        2.89      0.35 o 
  -5   5   2        5.94        6.31      0.22 o 
  -4   5   2        7.10        6.28      0.20 o 
  -3   5   2       31.83       30.59      0.45 o 
  -2   5   2        0.34        0.22      0.10 o 
  -1   5   2        3.48        3.67      0.15 o 
   0   5   2        2.29        2.04      0.17 o 
   1   5   2        3.35        2.73      0.22 o 
   2   5   2        2.54        2.75      0.22 o 
   3   5   2        0.20        0.06      0.15 o 
   4   5   2        0.93        1.20      0.25 o 
   5   5   2        0.03        0.09      0.24 o 
  -8   6   2        0.14        0.23      0.32 o 
  -7   6   2        0.70        1.17      0.31 o 
  -6   6   2        0.47        0.05      0.24 o 
  -5   6   2        4.63        3.94      0.35 o 
  -4   6   2       10.16        9.58      0.50 o 
  -3   6   2      101.82      105.04      1.46 o 
  -2   6   2        4.43        3.46      0.17 o 
  -1   6   2        2.72        2.59      0.18 o 
   0   6   2        8.36        7.94      0.34 o 
   1   6   2        4.60        4.62      0.25 o 
   2   6   2        0.76        0.31      0.17 o 
   3   6   2        5.95        5.69      0.32 o 
   4   6   2       10.17       11.28      0.46 o 
  -7   7   2        0.75        0.62      0.32 o 
  -6   7   2        0.94        1.25      0.32 o 
  -5   7   2        0.44        0.50      0.27 o 
  -4   7   2        2.89        2.66      0.23 o 
  -3   7   2       38.78       36.85      0.69 o 
  -2   7   2       32.21       33.51      0.68 o 
   0   7   2        0.74        0.56      0.19 o 
   1   7   2        1.00        1.17      0.44 o 
   2   7   2        0.88        1.00      0.24 o 
   3   7   2        0.41        0.35      0.24 o 
  -6   8   2        0.05        0.09      0.30 o 
  -5   8   2        0.63        0.18      0.31 o 
  -4   8   2        0.58        0.55      0.31 o 
  -3   8   2        0.22        0.48      0.19 o 
  -2   8   2        3.59        2.99      0.34 o 
  -1   8   2        1.63        2.47      0.35 o 
   0   8   2        0.34        0.25      0.22 o 
   1   8   2        0.40        0.86      0.54 o 
   2   8   2        0.00       -0.13      0.25 o 
  -5   9   2        0.05        0.58      0.37 o 
  -4   9   2        0.04       -0.03      0.32 o 
  -3   9   2        0.33        0.08      0.31 o 
  -2   9   2        0.05        0.46      0.32 o 
  -1   9   2        0.36        0.89      0.34 o 
   0 -10   3        3.32        3.94      0.45 o 
   1 -10   3        2.56        2.53      0.42 o 
   2 -10   3        0.01        0.04      0.34 o 
   3 -10   3        0.01       -0.37      0.44 o 
   4 -10   3        3.51        4.64      0.46 o 
  -2  -9   3        0.09        0.21      0.35 o 
  -1  -9   3        0.11       -0.12      0.28 o 
   0  -9   3        4.87        5.41      0.45 o 
   1  -9   3        1.20        1.32      0.32 o 
   2  -9   3        0.36        0.18      0.22 o 
   3  -9   3        0.03       -0.21      0.24 o 
   4  -9   3        0.28        0.24      0.23 o 
   5  -9   3        2.65        3.41      0.32 o 
   6  -9   3        1.48        1.69      0.30 o 
  -3  -8   3        0.45        0.24      0.32 o 
  -2  -8   3        0.57        0.48      0.29 o 
  -1  -8   3        2.26        2.64      0.37 o 
   0  -8   3        2.28        2.63      0.34 o 
   1  -8   3        2.03        1.90      0.23 o 
   2  -8   3        8.72        9.72      0.36 o 
   3  -8   3        1.31        1.95      0.23 o 
   4  -8   3        0.51        0.09      0.18 o 
   5  -8   3        0.31        0.16      0.35 o 
   6  -8   3        0.21        0.37      0.23 o 
   7  -8   3        0.00       -0.15      0.32 o 
  -5  -7   3        0.08       -0.01      0.27 o 
  -4  -7   3        0.11       -0.15      0.28 o 
  -3  -7   3        2.17        2.40      0.27 o 
  -2  -7   3        4.41        3.60      0.24 o 
  -1  -7   3        3.89        3.67      0.35 o 
   0  -7   3       10.98       11.16      0.36 o 
   1  -7   3       83.83       88.12      1.30 o 
   2  -7   3        0.88        0.98      0.19 o 
   3  -7   3        1.01        0.96      0.19 o 
   4  -7   3        9.94        6.86      0.32 o 
   5  -7   3        0.09       -0.08      0.17 o 
   6  -7   3        0.29        0.08      0.20 o 
   7  -7   3        2.49        3.88      0.38 o 
  -6  -6   3        1.04        1.47      0.45 o 
  -5  -6   3        0.54        0.61      0.23 o 
  -4  -6   3        0.98        0.62      0.20 o 
  -3  -6   3        3.84        3.65      0.25 o 
  -2  -6   3        2.92        2.66      0.31 o 
  -1  -6   3        3.91        3.36      0.21 o 
   0  -6   3        2.22        1.68      0.29 o 
   1  -6   3      267.26      261.08      3.21 o 
   2  -6   3       49.81       48.44      0.81 o 
   3  -6   3       11.19       11.21      0.34 o 
   4  -6   3        7.71        8.51      0.32 o 
   5  -6   3        0.84        1.29      0.20 o 
   6  -6   3        0.23       -0.11      0.17 o 
   7  -6   3        1.60        2.05      0.53 o 
   8  -6   3        3.61        4.62      0.34 o 
  -6  -5   3        0.47        0.17      0.24 o 
  -5  -5   3        0.25        0.25      0.19 o 
  -4  -5   3        2.23        2.41      0.25 o 
  -3  -5   3        0.90        0.79      0.21 o 
  -2  -5   3        1.42        1.27      0.12 o 
  -1  -5   3       16.62       16.93      0.30 o 
   0  -5   3       11.24       10.70      0.22 o 
   1  -5   3        5.86        5.72      0.23 o 
   2  -5   3       77.97       83.20      1.16 o 
   3  -5   3       80.76       79.58      1.15 o 
   4  -5   3        3.62        3.83      0.22 o 
   5  -5   3       12.74       13.69      0.65 o 
   6  -5   3       12.98       12.97      0.40 o 
   7  -5   3        0.42        0.43      0.19 o 
   8  -5   3        0.29       -0.18      0.34 o 
  -7  -4   3        0.28        0.57      0.35 o 
  -6  -4   3        1.46        1.64      0.38 o 
  -5  -4   3        6.55        6.26      0.34 o 
  -4  -4   3       16.59       17.25      0.46 o 
  -3  -4   3       23.56       23.83      0.38 o 
  -2  -4   3       48.67       48.34      0.80 o 
  -1  -4   3        3.68        3.20      0.12 o 
   0  -4   3        3.09        2.98      0.11 o 
   1  -4   3       77.17       87.81      0.93 o 
   2  -4   3        6.29        7.44      0.24 o 
   3  -4   3        8.88        7.86      0.40 o 
   4  -4   3        7.53        8.03      0.28 o 
   5  -4   3      186.03      179.55      2.33 o 
   6  -4   3        5.60        6.29      0.38 o 
   7  -4   3        3.75        4.29      0.46 o 
   8  -4   3        0.93        1.11      0.37 o 
  -7  -3   3        0.75        0.81      0.33 o 
  -6  -3   3        4.12        4.56      0.40 o 
  -5  -3   3        5.75        5.73      0.27 o 
  -4  -3   3       14.90       14.72      0.28 o 
  -3  -3   3       10.85       10.90      0.81 o 
  -1  -3   3       71.70       78.22      1.08 o 
   0  -3   3        7.57        7.67      0.15 o 
   1  -3   3       24.74       21.21      0.37 o 
   2  -3   3       35.74       36.11      0.43 o 
   3  -3   3        2.67        2.72      0.10 o 
   4  -3   3       12.69       13.03      0.24 o 
   5  -3   3      173.73      178.77      2.30 o 
   6  -3   3       49.63       55.10      0.92 o 
   7  -3   3        3.00        2.55      0.38 o 
   8  -3   3        0.36        0.42      0.33 o 
  -8  -2   3        0.10        0.37      0.34 o 
  -6  -2   3        4.12        4.54      0.39 o 
  -5  -2   3        0.04        0.02      0.10 o 
  -4  -2   3        0.76        0.63      0.14 o 
  -3  -2   3       14.32       14.15      0.26 o 
  -2  -2   3      140.86      137.82      1.38 o 
  -1  -2   3       37.43       39.63      0.45 o 
   0  -2   3        8.48        7.53      0.17 o 
   1  -2   3       71.77       75.16      0.78 o 
   2  -2   3        2.99        2.96      0.12 o 
   3  -2   3        4.35        3.76      0.17 o 
   4  -2   3        9.76       10.25      0.22 o 
   5  -2   3        0.45        0.13      0.13 o 
   6  -2   3       11.90       12.15      0.37 o 
   7  -2   3        1.88        2.02      0.35 o 
   8  -2   3        0.26        0.25      0.33 o 
  -7  -1   3        1.16        1.45      0.32 o 
  -6  -1   3        1.57        2.43      0.21 o 
  -5  -1   3       17.33       21.06      0.35 o 
  -4  -1   3       29.99       28.56      0.40 o 
  -3  -1   3       74.59       75.15      0.81 o 
  -2  -1   3       24.30       22.63      0.29 o 
  -1  -1   3      453.12      432.54      4.11 o 
   0  -1   3      488.26      516.60     10.46 o 
   1  -1   3       55.88       59.03      0.63 o 
   2  -1   3      134.06      146.59      1.47 o 
   3  -1   3       42.44       42.16      0.52 o 
   4  -1   3        1.41        1.47      0.17 o 
   5  -1   3        0.06        0.00      0.12 o 
   6  -1   3        0.20       -0.03      0.15 o 
   7  -1   3        0.17        0.30      0.20 o 
   8  -1   3        0.19        0.11      0.35 o 
  -8   0   3        0.20        0.42      0.32 o 
  -7   0   3        0.56        0.27      0.26 o 
  -6   0   3        2.04        2.31      0.33 o 
  -5   0   3       45.12       48.35      0.67 o 
  -4   0   3       57.54       59.89      0.69 o 
  -3   0   3       36.83       36.29      0.44 o 
  -2   0   3      107.85      105.06      1.33 o 
  -1   0   3      552.21      581.60      5.56 o 
   0   0   3      286.41      281.24      2.69 o 
   1   0   3      154.22      153.85      4.29 o 
   2   0   3      335.82      378.69      4.08 o 
   3   0   3       14.41       17.48      0.28 o 
   4   0   3        4.74        4.53      0.23 o 
   5   0   3       40.62       38.93      0.72 o 
   6   0   3       17.99       16.84      0.48 o 
   7   0   3        0.16        0.00      0.20 o 
   8   0   3        0.13        0.27      0.25 o 
  -9   1   3        0.55        0.19      0.42 o 
  -8   1   3        0.15        0.05      0.31 o 
  -7   1   3        0.26        0.18      0.17 o 
  -6   1   3        2.98        3.19      0.21 o 
  -5   1   3        1.46        1.55      0.35 o 
  -4   1   3       31.97       34.09      0.58 o 
  -3   1   3       25.10       23.66      0.33 o 
  -2   1   3       26.30       30.39      0.48 o 
  -1   1   3       25.05       28.50      0.46 o 
   0   1   3       92.46      106.59      1.37 o 
   1   1   3       36.83       37.39      0.44 o 
   2   1   3        8.79        9.97      0.20 o 
   3   1   3       43.86       44.73      0.73 o 
   4   1   3        2.08        2.12      0.31 o 
   5   1   3        2.30        2.16      0.26 o 
   6   1   3       10.76       11.67      0.42 o 
   7   1   3        0.30        0.15      0.22 o 
  -9   2   3        0.25        0.55      0.38 o 
  -8   2   3        3.38        3.66      0.28 o 
  -7   2   3        0.73        0.58      0.18 o 
  -6   2   3        5.79        5.71      0.27 o 
  -5   2   3        1.02        0.95      0.15 o 
  -4   2   3        9.65        9.99      0.20 o 
  -3   2   3       26.26       26.17      0.35 o 
  -2   2   3       25.20       26.36      0.34 o 
  -1   2   3       63.67       70.24      1.78 o 
   0   2   3       34.08       31.38      0.55 o 
   1   2   3       58.42       51.09      0.82 o 
   2   2   3       10.37        9.60      0.28 o 
   3   2   3       40.60       40.88      0.72 o 
   4   2   3        0.54        0.60      0.16 o 
   5   2   3        0.09        0.10      0.20 o 
   6   2   3        0.04       -0.08      0.19 o 
   7   2   3        0.89        0.56      0.25 o 
  -9   3   3        0.15        0.09      0.33 o 
  -8   3   3        4.60        5.07      0.30 o 
  -7   3   3        6.28        6.28      0.30 o 
  -6   3   3        0.84        0.91      0.17 o 
  -5   3   3       17.05       15.83      0.39 o 
  -4   3   3       23.98       22.03      0.56 o 
  -3   3   3        2.28        2.39      0.12 o 
  -2   3   3       19.10       18.70      0.29 o 
  -1   3   3      105.04      101.01      2.49 o 
   0   3   3       71.10       75.40      0.83 o 
   1   3   3        7.84        8.53      0.40 o 
   2   3   3       24.89       22.57      0.48 o 
   3   3   3      105.66      105.12      1.51 o 
   4   3   3       10.49       11.46      0.52 o 
   5   3   3        2.18        2.80      0.28 o 
   6   3   3        0.42        0.18      0.23 o 
  -8   4   3        5.28        5.86      0.45 o 
  -6   4   3        3.77        3.51      0.32 o 
  -4   4   3       32.28       32.60      0.59 o 
  -3   4   3        4.02        3.71      0.15 o 
  -2   4   3       19.99       19.19      0.38 o 
  -1   4   3        5.37        5.25      0.16 o 
   0   4   3       20.97       17.78      0.40 o 
   1   4   3       10.78        9.00      0.29 o 
   2   4   3       24.74       24.29      0.53 o 
   3   4   3       27.84       27.64      0.61 o 
   4   4   3       12.41       13.02      0.50 o 
   5   4   3        0.71        0.84      0.24 o 
  -8   5   3        1.02        1.14      0.34 o 
  -7   5   3        4.81        6.62      0.44 o 
  -6   5   3        2.29        2.05      0.32 o 
  -5   5   3        0.89        0.47      0.16 o 
  -4   5   3        9.45        9.06      0.44 o 
  -3   5   3       16.46       14.98      0.47 o 
  -2   5   3        4.70        4.04      0.21 o 
  -1   5   3        2.61        2.86      0.14 o 
   0   5   3        8.12        6.68      0.26 o 
   1   5   3        0.00        0.05      0.22 o 
   2   5   3        0.01       -0.03      0.15 o 
   3   5   3        0.10        0.02      0.18 o 
   4   5   3        0.22        0.18      0.20 o 
   5   5   3        0.43        0.29      0.49 o 
  -8   6   3        0.01       -0.13      0.31 o 
  -6   6   3        0.31        0.13      0.24 o 
  -5   6   3        3.94        3.43      0.34 o 
  -4   6   3        7.04        7.36      0.30 o 
  -3   6   3        1.62        1.76      0.42 o 
  -2   6   3        0.73        0.66      0.12 o 
  -1   6   3        1.63        1.90      0.22 o 
   0   6   3        3.06        2.42      0.21 o 
   1   6   3        0.59        0.57      0.18 o 
   2   6   3        0.54        0.59      0.21 o 
   3   6   3        0.33       -0.20      0.22 o 
   4   6   3        0.26        0.09      0.26 o 
  -7   7   3        0.42        0.10      0.32 o 
  -6   7   3        1.39        0.91      0.33 o 
  -5   7   3        0.06        0.04      0.27 o 
  -4   7   3        1.81        1.66      0.32 o 
  -3   7   3        0.37        0.25      0.26 o 
  -2   7   3        3.32        3.01      0.34 o 
  -1   7   3        1.87        1.92      0.22 o 
   0   7   3        5.10        4.50      0.27 o 
   1   7   3        1.18        0.97      0.27 o 
   2   7   3        0.05       -0.20      0.22 o 
  -6   8   3        0.35        0.81      0.35 o 
  -5   8   3        0.07       -0.30      0.30 o 
  -4   8   3        0.28        0.04      0.31 o 
  -2   8   3        0.36        0.53      0.27 o 
  -1   8   3        0.17        0.37      0.30 o 
   0   8   3        0.20        0.17      0.23 o 
   1   8   3        1.43        1.53      0.30 o 
   0 -10   4        0.37        0.42      0.35 o 
   1 -10   4        0.04       -0.03      0.32 o 
   2 -10   4        0.07       -0.04      0.24 o 
   3 -10   4        2.55        3.98      0.37 o 
   4 -10   4        2.30        3.88      0.38 o 
  -2  -9   4        1.04        1.33      0.36 o 
  -1  -9   4        1.01        1.08      0.35 o 
   0  -9   4        5.40        6.07      0.48 o 
   1  -9   4        1.09        1.64      0.25 o 
   2  -9   4        0.55        0.42      0.25 o 
   3  -9   4        0.46        0.43      0.23 o 
   4  -9   4        0.36        0.71      0.36 o 
   5  -9   4        0.58        0.51      0.39 o 
   6  -9   4        0.05       -0.01      0.26 o 
  -3  -8   4        0.20        0.27      0.33 o 
  -2  -8   4        2.30        3.07      0.38 o 
  -1  -8   4        2.11        1.88      0.33 o 
   0  -8   4        2.48        2.54      0.24 o 
   1  -8   4        0.20        0.12      0.18 o 
   2  -8   4        3.73        3.50      0.27 o 
   3  -8   4        0.53        0.26      0.20 o 
   4  -8   4        0.46        0.44      0.21 o 
   5  -8   4        0.33        0.34      0.21 o 
   6  -8   4        0.04        0.26      0.24 o 
   7  -8   4        2.18        2.09      0.33 o 
  -5  -7   4        0.10        1.06      1.40 o 
  -4  -7   4        0.26       -0.19      0.22 o 
  -3  -7   4        4.93        5.20      0.30 o 
  -2  -7   4        3.25        3.46      0.35 o 
  -1  -7   4        2.99        2.80      0.40 o 
   0  -7   4       46.66       46.08      1.41 o 
   1  -7   4       15.03       14.16      0.60 o 
   2  -7   4        4.58        4.72      0.27 o 
   3  -7   4        4.84        4.03      0.25 o 
   4  -7   4       16.26       12.50      0.41 o 
   5  -7   4        0.85        0.68      0.20 o 
   6  -7   4        0.19        0.22      0.20 o 
   7  -7   4        0.09       -0.04      0.39 o 
  -5  -6   4        0.61        0.33      0.22 o 
  -4  -6   4        0.24        0.09      0.17 o 
  -3  -6   4        0.19        0.21      0.17 o 
  -2  -6   4        4.91        3.89      0.30 o 
  -1  -6   4        0.26        0.23      0.11 o 
   0  -6   4       11.40       12.42      0.36 o 
   1  -6   4        2.82        2.74      0.23 o 
   2  -6   4        5.08        4.58      0.25 o 
   3  -6   4        9.71        9.95      0.34 o 
   4  -6   4       32.72       25.34      0.57 o 
   5  -6   4       11.61       10.36      0.37 o 
   6  -6   4        1.15        1.05      0.35 o 
   7  -6   4        1.20        1.53      0.26 o 
   8  -6   4        0.81        1.09      0.29 o 
  -6  -5   4        1.10        1.23      0.39 o 
  -5  -5   4        0.02        0.12      0.19 o 
  -4  -5   4        0.89        0.80      0.16 o 
  -3  -5   4        4.80        4.50      0.22 o 
  -2  -5   4        2.83        2.51      0.14 o 
  -1  -5   4        9.57        8.74      0.22 o 
   0  -5   4       26.03       25.27      0.38 o 
   1  -5   4       21.77       22.90      0.46 o 
   2  -5   4       68.79       72.96      1.07 o 
   3  -5   4        8.53        7.59      0.37 o 
   4  -5   4       11.28       10.65      0.34 o 
   5  -5   4        9.73       10.19      0.34 o 
   6  -5   4        1.09        1.07      0.21 o 
   7  -5   4        0.39        0.36      0.21 o 
   8  -5   4        0.48        0.70      0.38 o 
  -7  -4   4        0.67        0.45      0.35 o 
  -6  -4   4        5.18        5.19      0.44 o 
  -5  -4   4        3.06        3.08      0.25 o 
  -4  -4   4        5.78        5.80      0.38 o 
  -3  -4   4        2.00        1.82      0.13 o 
  -2  -4   4       13.48       12.65      0.67 o 
  -1  -4   4        3.09        2.55      0.12 o 
   0  -4   4       26.73       23.08      0.33 o 
   1  -4   4      359.70      383.96      3.69 o 
   2  -4   4       36.85       38.62      0.64 o 
   3  -4   4       31.60       31.31      0.57 o 
   4  -4   4       29.62       29.70      0.58 o 
   5  -4   4        2.84        2.69      0.25 o 
   6  -4   4        0.19       -0.02      0.15 o 
   7  -4   4        0.62        0.81      0.32 o 
   8  -4   4        0.70        1.21      0.41 o 
  -6  -3   4       14.08       13.79      0.66 o 
  -5  -3   4       10.25        9.67      0.51 o 
  -4  -3   4        1.35        1.18      0.15 o 
  -3  -3   4       13.51       13.15      0.25 o 
  -2  -3   4       44.14       39.51      0.50 o 
  -1  -3   4       17.74       18.69      0.28 o 
   1  -3   4       34.56       38.88      0.47 o 
   2  -3   4      233.74      248.46      2.43 o 
   3  -3   4        9.61        9.07      0.19 o 
   4  -3   4       36.47       35.18      0.86 o 
   5  -3   4       19.24       17.89      0.67 o 
   6  -3   4        8.39        7.85      0.49 o 
   7  -3   4        0.90        0.76      0.31 o 
   8  -3   4        0.51        0.97      0.38 o 
  -8  -2   4        0.28       -0.10      0.37 o 
  -7  -2   4        0.46       -0.06      0.29 o 
  -6  -2   4        6.38        5.95      0.41 o 
  -5  -2   4       20.07       20.19      0.88 o 
  -4  -2   4       20.86       18.73      0.31 o 
  -3  -2   4       31.85       33.44      0.44 o 
  -2  -2   4       36.75       34.85      0.43 o 
  -1  -2   4      140.70      144.01      1.45 o 
   0  -2   4       45.66       51.43      0.58 o 
   1  -2   4       82.60       87.03      0.92 o 
   2  -2   4       21.08       20.66      0.33 o 
   4  -2   4        5.62        5.70      0.18 o 
   5  -2   4        3.35        3.53      0.17 o 
   6  -2   4        5.67        5.12      0.43 o 
   7  -2   4        0.23       -0.24      0.27 o 
   8  -2   4        0.44        0.13      0.35 o 
  -8  -1   4        0.16        0.02      0.33 o 
  -7  -1   4        0.09       -0.16      0.26 o 
  -6  -1   4        1.20        1.44      0.18 o 
  -5  -1   4        4.26        4.45      0.22 o 
  -4  -1   4       17.01       16.47      0.37 o 
  -3  -1   4        9.19        9.21      0.20 o 
  -2  -1   4      367.62      399.11      5.74 o 
  -1  -1   4       88.10      102.89      1.05 o 
   0  -1   4       50.16       55.82      0.62 o 
   1  -1   4       32.89       32.23      0.40 o 
   2  -1   4        5.36        4.84      0.18 o 
   3  -1   4        5.13        4.73      0.15 o 
   4  -1   4        0.17        0.04      0.09 o 
   5  -1   4       39.25       36.62      1.06 o 
   6  -1   4        8.94        9.67      0.36 o 
   7  -1   4        0.48        0.54      0.32 o 
  -8   0   4        1.85        1.39      0.35 o 
  -7   0   4        0.89        0.92      0.28 o 
  -6   0   4        4.77        5.38      0.28 o 
  -5   0   4        6.36        6.40      0.25 o 
  -4   0   4       16.75       18.43      0.40 o 
  -3   0   4       43.00       43.75      0.68 o 
  -2   0   4      623.76      637.26      7.37 o 
  -1   0   4      184.26      199.88      2.59 o 
   0   0   4        4.58        4.71      0.14 o 
   1   0   4       15.36       16.78      0.26 o 
   2   0   4      159.12      167.62      1.69 o 
   3   0   4        1.96        2.23      0.12 o 
   4   0   4        2.04        2.15      0.20 o 
   5   0   4        1.57        1.55      0.20 o 
   6   0   4       13.27       13.73      0.43 o 
   7   0   4        0.04        0.35      0.22 o 
  -8   1   4        1.12        1.27      0.49 o 
  -7   1   4        1.16        1.28      0.21 o 
  -6   1   4        0.33        0.66      0.16 o 
  -5   1   4        0.50        0.16      0.13 o 
  -4   1   4       18.83       20.63      0.44 o 
  -3   1   4        8.48        8.31      0.25 o 
  -2   1   4      111.64      115.50      1.49 o 
  -1   1   4      380.39      380.07      3.64 o 
   0   1   4      138.68      134.99      1.37 o 
   1   1   4       30.26       30.81      0.40 o 
   2   1   4        2.26        1.80      0.11 o 
   3   1   4       45.96       46.30      0.78 o 
   4   1   4        0.93        1.06      0.18 o 
   5   1   4        0.01       -0.09      0.16 o 
   6   1   4        1.09        1.49      0.25 o 
   7   1   4        0.18       -0.11      0.31 o 
  -8   2   4        3.16        4.73      0.30 o 
  -7   2   4        1.12        1.10      0.23 o 
  -6   2   4        1.56        1.29      0.19 o 
  -5   2   4        7.12        6.71      0.27 o 
  -4   2   4        0.41        0.10      0.11 o 
  -3   2   4        5.30        5.47      0.22 o 
  -2   2   4        3.19        2.39      0.10 o 
  -1   2   4      101.99       94.34      1.00 o 
   0   2   4        3.82        3.24      0.25 o 
   1   2   4       16.08       15.27      0.26 o 
   2   2   4       48.28       43.75      0.99 o 
   3   2   4        2.25        2.82      0.22 o 
   4   2   4        4.48        4.20      0.26 o 
   5   2   4        0.11        0.58      0.20 o 
   6   2   4        0.08        0.02      0.25 o 
  -8   3   4        2.54        3.36      0.31 o 
  -7   3   4        1.44        1.48      0.22 o 
  -6   3   4        6.90        6.71      0.30 o 
  -5   3   4        9.42        9.44      0.33 o 
  -4   3   4        2.31        2.13      0.19 o 
  -3   3   4        3.29        3.40      0.34 o 
  -2   3   4        0.24        0.69      0.19 o 
  -1   3   4       40.72       43.85      0.55 o 
   0   3   4       20.47       20.04      0.32 o 
   1   3   4       15.84       14.74      0.37 o 
   2   3   4        9.54        9.44      0.53 o 
   3   3   4        5.87        6.15      0.28 o 
   4   3   4        0.10        0.02      0.18 o 
   5   3   4        0.69        0.86      0.23 o 
   6   3   4        0.01        0.30      0.27 o 
  -8   4   4        0.75        0.78      0.32 o 
  -7   4   4        1.36        1.62      0.25 o 
  -6   4   4        0.27        0.22      0.17 o 
  -5   4   4       10.43        9.44      0.33 o 
  -4   4   4        5.19        6.37      0.32 o 
  -3   4   4        1.08        1.25      0.35 o 
  -2   4   4        0.91        0.98      0.11 o 
  -1   4   4        6.86        6.24      0.20 o 
   0   4   4       19.30       19.53      0.44 o 
   1   4   4        2.42        2.47      0.21 o 
   2   4   4        2.45        2.45      0.24 o 
   3   4   4        0.48        0.51      0.26 o 
   4   4   4        1.40        1.55      0.47 o 
   5   4   4        0.40        0.59      0.26 o 
  -8   5   4        0.08        0.34      0.38 o 
  -7   5   4        1.44        2.41      0.40 o 
  -6   5   4        2.06        2.06      0.68 o 
  -5   5   4        4.73        5.14      0.28 o 
  -4   5   4       29.50       30.28      0.96 o 
  -3   5   4        1.79        1.82      0.24 o 
  -2   5   4        1.34        1.25      0.32 o 
  -1   5   4        3.29        2.28      0.17 o 
   0   5   4        1.76        2.29      0.27 o 
   1   5   4        2.64        2.32      0.29 o 
   2   5   4        0.13        0.09      0.17 o 
   3   5   4        1.80        1.94      0.27 o 
   4   5   4        0.44        0.73      0.26 o 
  -7   6   4        0.02       -0.17      0.32 o 
  -6   6   4        0.11        0.05      0.30 o 
  -5   6   4        0.09        0.49      0.29 o 
  -4   6   4       22.75       23.67      0.68 o 
  -3   6   4        9.04        9.38      0.34 o 
  -2   6   4        5.82        6.12      0.29 o 
  -1   6   4        0.56        0.95      0.17 o 
   0   6   4        0.66        0.35      0.31 o 
   1   6   4        2.77        3.26      0.26 o 
   2   6   4        0.71        0.58      0.22 o 
   3   6   4        4.94        5.81      0.36 o 
  -6   7   4        0.32        0.68      0.34 o 
  -5   7   4        0.65        0.87      0.33 o 
  -4   7   4        5.51        5.08      0.45 o 
  -3   7   4        8.14        7.94      0.62 o 
  -2   7   4        0.16        0.26      0.27 o 
  -1   7   4        1.10        0.85      0.20 o 
   0   7   4        0.04        0.06      0.20 o 
   1   7   4        0.20        0.13      0.25 o 
   2   7   4        0.08       -0.18      0.25 o 
  -5   8   4        0.09        0.55      0.38 o 
  -4   8   4        0.93        1.31      0.42 o 
  -1   8   4        0.34        0.68      0.34 o 
   1 -10   5        0.11        0.24      0.35 o 
   2 -10   5        0.09       -0.09      0.33 o 
   3 -10   5        3.11        4.37      0.36 o 
  -2  -9   5        0.24        0.17      0.32 o 
  -1  -9   5        0.73        0.65      0.34 o 
   0  -9   5        2.30        1.88      0.37 o 
   1  -9   5        0.32        0.16      0.53 o 
   2  -9   5        0.19        0.22      0.22 o 
   3  -9   5        0.48        0.75      0.24 o 
   4  -9   5        3.15        3.82      0.31 o 
   5  -9   5        0.47        0.38      0.27 o 
  -3  -8   5        0.44        0.44      0.31 o 
  -2  -8   5        1.50        1.45      0.32 o 
  -1  -8   5        2.91        3.00      0.38 o 
   0  -8   5        1.26        1.37      0.47 o 
   1  -8   5        0.61        0.51      0.20 o 
   2  -8   5        2.08        2.12      0.25 o 
   3  -8   5        0.55        0.70      0.22 o 
   4  -8   5        0.17       -0.02      0.24 o 
   5  -8   5        1.01        1.51      0.26 o 
   6  -8   5        0.17        0.31      0.25 o 
  -4  -7   5        0.16        0.18      0.23 o 
  -3  -7   5        0.66        0.10      0.24 o 
  -2  -7   5        8.99       11.03      0.55 o 
  -1  -7   5        2.59        2.66      0.42 o 
   0  -7   5       78.23       81.98      1.24 o 
   1  -7   5        2.20        1.91      0.23 o 
   2  -7   5        7.06        6.37      0.30 o 
   3  -7   5       11.40        9.88      0.37 o 
   4  -7   5        0.57        0.65      0.21 o 
   5  -7   5        1.68        2.25      0.61 o 
   6  -7   5        1.22        1.88      0.28 o 
   7  -7   5        8.52       10.44      0.45 o 
  -5  -6   5        0.23        0.07      0.32 o 
  -4  -6   5        2.42        3.00      0.36 o 
  -3  -6   5        0.58        0.30      0.16 o 
  -2  -6   5        3.69        3.32      0.17 o 
  -1  -6   5       12.19       12.27      0.36 o 
   0  -6   5       65.29       68.48      1.04 o 
   1  -6   5      112.59      112.05      1.55 o 
   2  -6   5       19.47       18.89      0.46 o 
   3  -6   5        4.66        3.95      0.25 o 
   4  -6   5        1.24        1.95      0.39 o 
   5  -6   5        3.59        3.70      0.26 o 
   6  -6   5        1.16        1.74      0.25 o 
   7  -6   5        1.92        2.77      0.31 o 
  -6  -5   5        0.14        0.75      0.37 o 
  -4  -5   5        0.65        0.54      0.25 o 
  -3  -5   5        0.09        0.26      0.12 o 
  -2  -5   5        3.12        2.85      0.19 o 
  -1  -5   5        6.56        5.90      0.18 o 
   0  -5   5        0.22        0.16      0.09 o 
   1  -5   5       23.49       23.38      0.48 o 
   2  -5   5       11.53       10.44      0.32 o 
   3  -5   5        9.92       10.24      0.34 o 
   4  -5   5        5.63        5.99      0.29 o 
   5  -5   5        4.32        3.60      0.25 o 
   6  -5   5        0.92        0.79      0.21 o 
   7  -5   5        0.46        0.44      0.35 o 
  -7  -4   5        0.01        0.46      0.35 o 
  -6  -4   5        0.71        0.76      0.33 o 
  -5  -4   5        1.72        1.47      0.32 o 
  -4  -4   5        2.67        2.45      0.29 o 
  -3  -4   5       23.10       21.00      0.35 o 
  -2  -4   5        0.50        0.65      0.10 o 
  -1  -4   5        3.86        3.79      0.17 o 
   0  -4   5        1.74        1.75      0.15 o 
   1  -4   5       13.30       12.55      0.23 o 
   2  -4   5       42.87       42.57      0.70 o 
   3  -4   5        2.50        2.33      0.19 o 
   4  -4   5      172.51      178.47      2.80 o 
   5  -4   5        6.12        6.95      0.31 o 
   6  -4   5        4.45        4.26      0.61 o 
   7  -4   5        0.65        0.95      0.34 o 
  -7  -3   5        1.32        1.70      0.42 o 
  -6  -3   5        0.00       -0.28      0.28 o 
  -5  -3   5        6.34        6.05      0.65 o 
  -4  -3   5        6.68        6.87      0.27 o 
  -3  -3   5       27.52       31.46      0.49 o 
  -2  -3   5       23.21       27.01      0.39 o 
  -1  -3   5        1.21        1.55      0.11 o 
   0  -3   5       37.84       40.99      0.51 o 
   1  -3   5       18.42       20.57      0.52 o 
   2  -3   5       46.15       45.94      0.57 o 
   3  -3   5       35.93       35.91      0.62 o 
   4  -3   5       69.12       69.96      1.45 o 
   5  -3   5       76.67       81.61      2.89 o 
   6  -3   5        3.87        4.28      0.42 o 
   7  -3   5        1.40        2.00      0.38 o 
  -8  -2   5        0.04        0.00      0.35 o 
  -7  -2   5        2.76        3.14      0.44 o 
  -6  -2   5        1.03        1.60      0.21 o 
  -5  -2   5        3.83        3.54      0.22 o 
  -4  -2   5        5.01        4.52      0.22 o 
  -3  -2   5       22.27       20.55      0.43 o 
  -2  -2   5       43.01       37.29      0.61 o 
  -1  -2   5        3.96        4.45      0.14 o 
   0  -2   5       20.51       21.82      0.38 o 
   1  -2   5       13.59       15.19      0.31 o 
   2  -2   5        6.03        5.78      0.16 o 
   3  -2   5        9.23        9.64      0.35 o 
   4  -2   5        3.29        2.94      0.15 o 
   5  -2   5        4.22        4.01      0.37 o 
   6  -2   5        1.18        0.70      0.31 o 
   7  -2   5        1.16        1.62      0.38 o 
  -8  -1   5        0.09       -0.01      0.34 o 
  -7  -1   5        0.43        0.53      0.31 o 
  -6  -1   5        2.92        2.97      0.23 o 
  -5  -1   5        2.85        2.74      0.20 o 
  -4  -1   5       13.38       13.52      0.35 o 
  -3  -1   5        9.33        9.03      0.28 o 
  -2  -1   5      143.46      134.08      1.72 o 
  -1  -1   5       19.25       19.45      0.33 o 
   0  -1   5        5.33        4.77      0.14 o 
   1  -1   5      134.18      144.53      1.48 o 
   2  -1   5       13.02       13.07      0.25 o 
   3  -1   5        9.53        7.92      0.20 o 
   4  -1   5       16.26       15.92      0.41 o 
   5  -1   5        4.34        3.52      0.23 o 
   6  -1   5        0.67        0.88      0.32 o 
   7  -1   5        0.04       -0.31      0.31 o 
  -8   0   5        0.06       -0.04      0.29 o 
  -7   0   5        0.21        0.16      0.18 o 
  -6   0   5        0.71        0.59      0.17 o 
  -5   0   5        4.50        4.06      0.22 o 
  -4   0   5        6.80        8.34      0.28 o 
  -3   0   5        7.43        7.95      0.26 o 
  -2   0   5      138.82      141.56      1.81 o 
  -1   0   5       81.33       82.90      0.89 o 
   0   0   5       98.13      102.77      1.09 o 
   1   0   5       36.62       35.10      0.46 o 
   2   0   5       28.23       32.00      0.44 o 
   3   0   5       10.00        9.71      0.30 o 
   4   0   5        2.58        2.29      0.21 o 
   5   0   5       26.75       26.19      0.60 o 
   6   0   5        4.02        3.64      0.28 o 
   7   0   5        1.62        2.07      0.44 o 
  -8   1   5        0.15       -0.09      0.21 o 
  -7   1   5        0.09        0.12      0.18 o 
  -6   1   5        3.50        3.86      0.25 o 
  -5   1   5        1.61        2.01      0.33 o 
  -4   1   5       11.30        9.10      0.30 o 
  -3   1   5       20.18       17.33      0.39 o 
  -2   1   5        2.95        4.68      0.21 o 
  -1   1   5      108.30      108.57      1.14 o 
   0   1   5        7.90        6.94      0.22 o 
   1   1   5        4.59        4.04      0.16 o 
   2   1   5       15.04       14.84      0.37 o 
   3   1   5        0.70        0.84      0.17 o 
   4   1   5        2.07        1.95      0.27 o 
   5   1   5        2.70        2.37      0.26 o 
   6   1   5        1.14        1.09      0.25 o 
  -8   2   5        0.18       -0.17      0.21 o 
  -7   2   5        0.91        0.98      0.21 o 
  -6   2   5        2.40        2.59      0.29 o 
  -5   2   5        0.36        0.29      0.15 o 
  -4   2   5        0.74        0.76      0.15 o 
  -3   2   5       10.44       11.34      0.32 o 
  -2   2   5       14.25       12.52      0.33 o 
  -1   2   5        3.96        3.79      0.15 o 
   0   2   5       11.48       11.58      0.24 o 
   1   2   5        8.01        8.46      0.21 o 
   2   2   5       52.83       50.64      0.84 o 
   3   2   5        1.20        1.32      0.24 o 
   4   2   5        0.36        0.18      0.18 o 
   5   2   5        1.64        2.03      0.28 o 
   6   2   5        0.74        0.58      0.25 o 
  -8   3   5        0.22       -0.07      0.24 o 
  -7   3   5        0.42        0.35      0.20 o 
  -6   3   5        0.62        0.84      0.21 o 
  -5   3   5       15.86       16.21      0.44 o 
  -4   3   5        1.06        0.80      0.17 o 
  -3   3   5        2.94        2.57      0.20 o 
  -2   3   5        0.27        0.36      0.19 o 
  -1   3   5        8.48        8.85      0.22 o 
   0   3   5        4.17        3.66      0.16 o 
   1   3   5        3.37        3.29      0.22 o 
   2   3   5       46.45       43.68      0.79 o 
   3   3   5       15.81       16.23      0.47 o 
   4   3   5        3.44        3.51      0.29 o 
   5   3   5        0.15        0.10      0.24 o 
  -8   4   5        1.17        1.53      0.30 o 
  -7   4   5        0.50        0.54      0.23 o 
  -6   4   5        1.33        1.22      0.22 o 
  -5   4   5        0.38        0.48      0.18 o 
  -4   4   5        7.68        8.00      0.36 o 
  -3   4   5        0.87        0.93      0.17 o 
  -2   4   5        4.34        4.75      0.24 o 
  -1   4   5        0.21        0.27      0.11 o 
   0   4   5        4.93        4.15      0.24 o 
   1   4   5        3.92        3.55      0.23 o 
   2   4   5        9.20        8.51      0.35 o 
   3   4   5        7.56        7.15      0.35 o 
   4   4   5        0.20        0.71      0.26 o 
  -7   5   5        0.09        0.17      0.35 o 
  -6   5   5        0.07        0.22      0.22 o 
  -5   5   5        0.26        0.45      0.20 o 
  -4   5   5        1.57        2.09      0.24 o 
  -3   5   5        0.21        0.09      0.18 o 
  -2   5   5        0.71        0.37      0.16 o 
  -1   5   5        0.30        0.23      0.23 o 
   0   5   5        0.27        0.34      0.17 o 
   1   5   5        1.31        1.65      0.23 o 
   2   5   5        0.69        0.55      0.22 o 
   3   5   5        0.27        0.12      0.43 o 
  -7   6   5        0.22        0.13      0.35 o 
  -6   6   5        0.63        0.87      0.37 o 
  -5   6   5        0.70        0.98      0.24 o 
  -4   6   5        1.76        2.04      0.26 o 
  -3   6   5        0.93        1.09      0.22 o 
  -2   6   5        0.17        0.22      0.29 o 
  -1   6   5        4.28        4.71      0.40 o 
   0   6   5        0.00       -0.15      0.18 o 
   1   6   5        0.46        0.57      0.23 o 
   2   6   5        1.42        1.63      0.27 o 
  -5   7   5        0.63        1.06      0.38 o 
  -4   7   5        0.34        0.10      0.37 o 
  -3   7   5        1.03        1.04      0.34 o 
  -2   7   5        1.06        1.18      0.36 o 
  -1   7   5        0.21        0.17      0.30 o 
   0   7   5        1.11        1.58      0.37 o 
   2 -10   6        1.02        1.01      0.42 o 
  -1  -9   6        2.55        2.88      0.42 o 
   0  -9   6        0.75        0.71      0.26 o 
   1  -9   6        0.90        1.25      0.26 o 
   2  -9   6        0.16        0.01      0.24 o 
   3  -9   6        0.25        0.38      0.25 o 
   4  -9   6        0.79        1.13      0.28 o 
   5  -9   6        0.47        0.73      0.28 o 
  -3  -8   6        0.61        0.59      0.32 o 
  -2  -8   6        0.27        0.23      0.31 o 
  -1  -8   6        1.72        1.24      0.22 o 
   0  -8   6        1.27        1.74      0.32 o 
   1  -8   6        0.61        0.43      0.20 o 
   2  -8   6        1.36        1.12      0.34 o 
   3  -8   6        0.43        0.25      0.21 o 
   4  -8   6        0.88        2.02      0.58 o 
   5  -8   6        0.10        0.04      0.24 o 
   6  -8   6        1.12        1.18      0.30 o 
  -3  -7   6        1.35        1.03      0.30 o 
  -2  -7   6        3.19        3.39      0.25 o 
  -1  -7   6        2.55        2.46      0.24 o 
   0  -7   6        4.68        4.21      0.28 o 
   1  -7   6        1.13        1.12      0.21 o 
   2  -7   6        2.97        3.16      0.27 o 
   3  -7   6        5.86        4.63      0.28 o 
   4  -7   6        0.09        0.27      0.20 o 
   5  -7   6        0.53        0.42      0.22 o 
   6  -7   6        0.25        0.01      0.23 o 
  -5  -6   6        0.07       -0.33      0.33 o 
  -4  -6   6        0.22        0.47      0.31 o 
  -3  -6   6        1.69        2.05      0.29 o 
  -2  -6   6        0.98        0.41      0.36 o 
  -1  -6   6        8.39        8.46      0.31 o 
   0  -6   6        0.71        1.17      0.26 o 
   1  -6   6        6.75        6.31      0.31 o 
   2  -6   6       13.43       13.66      0.40 o 
   3  -6   6       28.77       26.81      0.59 o 
   4  -6   6        5.62        5.26      0.29 o 
   5  -6   6        3.68        4.01      0.31 o 
   6  -6   6        1.92        2.10      0.27 o 
   7  -6   6        1.55        1.40      0.29 o 
  -6  -5   6        0.20       -0.05      0.39 o 
  -5  -5   6        0.20       -0.10      0.29 o 
  -4  -5   6        0.21        0.11      0.16 o 
  -3  -5   6        0.76        0.95      0.30 o 
  -2  -5   6        3.41        2.92      0.20 o 
  -1  -5   6        6.77        7.24      0.24 o 
   0  -5   6       24.39       25.40      0.51 o 
   1  -5   6       38.05       38.38      0.68 o 
   2  -5   6        1.01        0.53      0.16 o 
   3  -5   6       13.03       14.31      0.41 o 
   4  -5   6       21.00       22.33      0.54 o 
   5  -5   6        0.40        0.43      0.26 o 
   6  -5   6        0.45        0.12      0.20 o 
   7  -5   6        1.11        1.53      0.42 o 
  -6  -4   6        0.68        0.37      0.34 o 
  -5  -4   6        1.59        1.32      0.32 o 
  -4  -4   6        1.30        1.35      0.25 o 
  -3  -4   6        0.07        0.06      0.12 o 
  -2  -4   6        1.32        1.29      0.12 o 
  -1  -4   6        5.63        6.17      0.19 o 
   0  -4   6       46.41       49.19      0.69 o 
   1  -4   6       41.44       42.49      0.71 o 
   2  -4   6       35.03       35.89      0.64 o 
   3  -4   6        3.84        4.01      0.24 o 
   4  -4   6        1.13        1.10      0.20 o 
   5  -4   6        2.67        2.93      0.32 o 
   6  -4   6        0.08        0.76      0.32 o 
   7  -4   6        0.37        0.73      0.38 o 
  -7  -3   6        0.58        0.28      0.35 o 
  -6  -3   6        4.89        3.53      0.38 o 
  -5  -3   6        0.29        0.51      0.18 o 
  -4  -3   6        2.29        2.42      0.22 o 
  -3  -3   6        2.58        2.63      0.20 o 
  -2  -3   6        0.39        0.51      0.13 o 
  -1  -3   6        2.53        2.35      0.13 o 
   0  -3   6        4.58        3.74      0.18 o 
   1  -3   6       58.90       56.68      0.84 o 
   2  -3   6       14.24       14.14      0.28 o 
   3  -3   6       13.09       11.64      0.34 o 
   5  -3   6        7.18        6.91      0.46 o 
   6  -3   6        2.11        2.12      0.38 o 
   7  -3   6        0.59        0.62      0.38 o 
  -7  -2   6        2.32        2.88      0.41 o 
  -6  -2   6        1.69        2.02      0.24 o 
  -5  -2   6        2.71        2.92      0.23 o 
  -4  -2   6       10.48       10.59      0.34 o 
  -3  -2   6        0.70        0.42      0.15 o 
  -2  -2   6        8.17        6.76      0.25 o 
  -1  -2   6       12.91       13.62      0.25 o 
   0  -2   6        7.14        7.98      0.24 o 
   1  -2   6        0.42        0.31      0.09 o 
   2  -2   6        9.08        9.10      0.28 o 
   3  -2   6        7.86        6.76      0.25 o 
   4  -2   6        0.39        0.14      0.20 o 
   5  -2   6        9.71        8.13      0.49 o 
   6  -2   6        0.18       -0.04      0.29 o 
   7  -2   6        0.85        0.61      0.39 o 
  -8  -1   6        0.07        0.17      0.32 o 
  -7  -1   6        0.29        0.12      0.21 o 
  -6  -1   6        6.20        7.30      0.45 o 
  -5  -1   6        5.18        5.40      0.27 o 
  -4  -1   6        1.60        1.63      0.19 o 
  -3  -1   6       77.50       73.29      1.26 o 
  -2  -1   6        1.20        1.13      0.15 o 
  -1  -1   6       11.36       11.65      0.30 o 
   0  -1   6        9.38        7.60      0.19 o 
   1  -1   6        7.93        8.09      0.21 o 
   2  -1   6        3.33        3.41      0.15 o 
   3  -1   6        5.95        6.15      0.20 o 
   4  -1   6        5.32        4.57      0.25 o 
   5  -1   6       10.39       10.71      0.38 o 
   6  -1   6        2.05        1.53      0.38 o 
  -8   0   6        0.03       -0.15      0.24 o 
  -7   0   6        1.13        1.51      0.24 o 
  -6   0   6        0.20        0.18      0.17 o 
  -5   0   6        6.18        6.17      0.55 o 
  -4   0   6       14.80       15.20      0.41 o 
  -3   0   6       25.42       23.37      0.66 o 
  -2   0   6       80.04       78.26      1.12 o 
  -1   0   6        3.27        3.93      0.49 o 
   0   0   6        2.40        2.77      0.14 o 
   1   0   6       28.99       27.49      0.64 o 
   2   0   6        4.29        4.59      0.17 o 
   3   0   6        2.75        2.69      0.20 o 
   4   0   6        1.26        1.13      0.28 o 
   5   0   6        2.87        3.31      0.57 o 
   6   0   6        2.02        2.31      0.28 o 
  -8   1   6        0.01       -0.04      0.23 o 
  -7   1   6        0.00       -0.10      0.19 o 
  -6   1   6        0.04        0.02      0.17 o 
  -5   1   6        0.09       -0.06      0.15 o 
  -4   1   6        4.00        4.77      0.42 o 
  -3   1   6       21.95       19.10      0.44 o 
  -2   1   6       22.49       24.32      0.50 o 
  -1   1   6        6.17        7.97      0.27 o 
   0   1   6       13.00       12.33      0.32 o 
   1   1   6        1.55        1.37      0.13 o 
   2   1   6       10.16       10.35      0.40 o 
   3   1   6        0.73        0.83      0.18 o 
   4   1   6        0.55        0.43      0.27 o 
   5   1   6        0.65        0.74      0.23 o 
   6   1   6        0.56        0.70      0.26 o 
  -8   2   6        0.30        0.22      0.27 o 
  -7   2   6        0.04        0.03      0.20 o 
  -6   2   6        1.22        0.94      0.22 o 
  -5   2   6        0.52        0.30      0.18 o 
  -4   2   6        4.48        4.06      0.25 o 
  -3   2   6        3.55        3.02      0.22 o 
  -2   2   6       47.43       45.50      1.84 o 
  -1   2   6        4.82        4.21      0.22 o 
   0   2   6        6.19        6.19      0.19 o 
   1   2   6        8.30        7.20      0.42 o 
   2   2   6        0.37        0.37      0.17 o 
   3   2   6        2.77        3.14      0.37 o 
   4   2   6        0.41        0.39      0.35 o 
   5   2   6        0.02        0.10      0.23 o 
  -8   3   6        0.48        0.60      0.26 o 
  -7   3   6        0.35        0.46      0.24 o 
  -6   3   6        0.78        0.65      0.22 o 
  -5   3   6        0.25       -0.08      0.17 o 
  -4   3   6        0.27        0.22      0.16 o 
  -3   3   6        3.03        3.59      0.24 o 
  -2   3   6        4.17        3.65      0.23 o 
  -1   3   6       24.27       24.13      0.51 o 
   0   3   6        8.88        8.86      0.30 o 
   1   3   6        4.25        3.95      0.23 o 
   2   3   6        0.75        0.76      0.43 o 
   3   3   6        1.34        1.69      0.26 o 
   4   3   6        0.30        0.42      0.28 o 
  -7   4   6        0.04       -0.04      0.24 o 
  -6   4   6        1.65        1.64      0.25 o 
  -5   4   6        2.08        1.92      0.25 o 
  -4   4   6        0.36        0.14      0.17 o 
  -3   4   6        2.13        2.04      0.23 o 
  -2   4   6        0.49        0.49      0.16 o 
  -1   4   6        1.79        1.63      0.31 o 
   0   4   6        3.21        2.79      0.34 o 
   1   4   6        0.61        0.43      0.19 o 
   2   4   6        0.22        0.09      0.27 o 
   3   4   6        0.23        0.04      0.24 o 
  -7   5   6        0.20        0.14      0.25 o 
  -6   5   6        0.15        0.06      0.24 o 
  -5   5   6        6.54        7.36      0.77 o 
  -4   5   6        0.79        0.98      0.23 o 
  -3   5   6        0.35        0.41      0.21 o 
  -2   5   6        2.51        2.76      0.39 o 
  -1   5   6        0.05        0.01      0.24 o 
   0   5   6        2.16        2.07      0.35 o 
   1   5   6        0.36        0.43      0.30 o 
   2   5   6        1.40        2.23      0.29 o 
  -6   6   6        0.07        0.43      0.42 o 
  -5   6   6        2.42        2.18      0.31 o 
  -4   6   6        2.46        2.75      0.30 o 
  -3   6   6        0.27        0.09      0.31 o 
  -2   6   6        0.50        0.48      0.32 o 
  -1   6   6        0.07       -0.15      0.28 o 
   0   6   6        0.44        0.29      0.31 o 
   1   6   6        0.30       -0.32      0.32 o 
  -3   7   6        0.05       -0.09      0.42 o 
  -2   7   6        0.01       -0.09      0.34 o 
  -1  -9   7        0.55        0.31      0.36 o 
   0  -9   7        0.33        0.36      0.38 o 
   1  -9   7        0.17       -0.23      0.23 o 
   2  -9   7        0.30        0.52      0.26 o 
   3  -9   7        3.39        4.74      0.40 o 
   4  -9   7        0.19       -0.03      0.27 o 
  -1  -8   7        2.80        2.54      0.31 o 
   0  -8   7        0.08        0.04      0.21 o 
   1  -8   7        1.18        1.01      0.26 o 
   2  -8   7        0.12        0.04      0.21 o 
   3  -8   7        0.69        0.60      0.26 o 
   4  -8   7        0.74        0.86      0.26 o 
   5  -8   7        0.12        0.26      0.26 o 
  -2  -7   7        0.39        0.68      0.28 o 
  -1  -7   7       16.92       16.78      0.46 o 
   0  -7   7        5.21        4.84      0.57 o 
   1  -7   7        3.56        3.60      0.28 o 
   2  -7   7        3.92        3.63      0.50 o 
   3  -7   7        1.53        1.62      0.25 o 
   4  -7   7        2.83        3.64      0.30 o 
   5  -7   7        0.45       -0.15      0.23 o 
   6  -7   7        3.91        5.40      0.45 o 
  -5  -6   7        0.36       -0.11      0.38 o 
  -4  -6   7        0.13        0.49      0.34 o 
  -3  -6   7        0.88        0.42      0.27 o 
  -2  -6   7        3.39        3.61      0.35 o 
  -1  -6   7       10.02        9.40      0.66 o 
   0  -6   7       30.44       30.09      0.62 o 
   1  -6   7        0.41        0.33      0.32 o 
   2  -6   7        1.06        0.94      0.22 o 
   3  -6   7        0.32        0.18      0.20 o 
   4  -6   7        0.72        0.32      0.20 o 
   5  -6   7        0.04       -0.13      0.21 o 
   6  -6   7        0.91        1.32      0.29 o 
  -6  -5   7        0.07        0.39      0.37 o 
  -5  -5   7        0.20        0.05      0.32 o 
  -4  -5   7        0.03       -0.12      0.18 o 
  -3  -5   7        2.77        2.88      0.22 o 
  -2  -5   7        0.43        0.30      0.16 o 
  -1  -5   7        2.57        2.75      0.21 o 
   0  -5   7       17.64       17.51      0.46 o 
   1  -5   7        7.66        7.88      0.31 o 
   2  -5   7        2.75        2.88      0.24 o 
   3  -5   7        4.66        5.35      0.41 o 
   4  -5   7        1.14        1.22      0.22 o 
   5  -5   7        0.45        0.24      0.21 o 
   6  -5   7        0.23        0.31      0.38 o 
  -6  -4   7        0.26        0.18      0.32 o 
  -5  -4   7        0.40        0.19      0.31 o 
  -4  -4   7        2.17        1.51      0.21 o 
  -3  -4   7        0.15        0.08      0.21 o 
  -2  -4   7        0.75        0.47      0.15 o 
  -1  -4   7        0.51        0.20      0.13 o 
   0  -4   7        6.37        6.58      0.20 o 
   2  -4   7        4.12        3.54      0.23 o 
   3  -4   7       47.75       50.79      0.87 o 
   4  -4   7        7.95        6.94      0.32 o 
   5  -4   7        4.18        5.14      0.31 o 
   6  -4   7        0.70        1.28      0.38 o 
  -7  -3   7        0.09       -0.23      0.33 o 
  -6  -3   7        0.29        0.38      0.22 o 
  -5  -3   7        2.75        3.42      0.31 o 
  -4  -3   7        7.59        7.59      0.31 o 
  -3  -3   7        5.51        5.06      0.25 o 
  -2  -3   7        6.85        7.01      0.27 o 
  -1  -3   7        0.33        0.36      0.13 o 
   0  -3   7        3.42        3.31      0.16 o 
   1  -3   7        9.91        9.14      0.24 o 
   2  -3   7       17.18       17.25      0.42 o 
   3  -3   7        6.51        6.19      0.51 o 
   6  -3   7        2.02        2.02      0.41 o 
  -7  -2   7        0.60        0.80      0.38 o 
  -6  -2   7        0.32        0.38      0.20 o 
  -5  -2   7        0.18       -0.11      0.17 o 
  -4  -2   7        0.93        0.76      0.18 o 
  -3  -2   7       22.76       24.12      0.53 o 
  -2  -2   7        3.72        2.85      0.20 o 
  -1  -2   7        2.52        2.44      0.19 o 
   0  -2   7        0.49        0.70      0.11 o 
   1  -2   7        7.46        6.91      0.21 o 
   2  -2   7        3.99        3.94      0.23 o 
   3  -2   7        1.92        2.13      0.15 o 
   4  -2   7        3.20        3.42      0.36 o 
   5  -2   7        2.48        3.31      0.43 o 
   6  -2   7        0.57        0.62      0.35 o 
  -7  -1   7        0.07        0.15      0.22 o 
  -6  -1   7        0.31        0.14      0.25 o 
  -5  -1   7        1.55        1.45      0.21 o 
  -4  -1   7        5.95        5.05      0.27 o 
  -3  -1   7       17.16       15.97      0.63 o 
  -2  -1   7        4.92        5.16      0.25 o 
  -1  -1   7        2.31        2.52      0.19 o 
   0  -1   7        4.82        5.04      0.35 o 
   1  -1   7        2.17        2.43      0.19 o 
   2  -1   7        2.28        2.54      0.16 o 
   3  -1   7        3.93        3.50      0.22 o 
   4  -1   7        7.39        7.27      0.31 o 
   5  -1   7        2.22        2.73      0.42 o 
   6  -1   7        0.28        0.67      0.37 o 
  -7   0   7        0.11       -0.07      0.20 o 
  -6   0   7        0.02        0.08      0.19 o 
  -5   0   7        1.45        1.80      0.22 o 
  -4   0   7        5.72        6.42      0.30 o 
  -3   0   7       31.36       29.51      0.60 o 
  -2   0   7       15.26       13.07      0.38 o 
  -1   0   7       24.64       25.75      1.11 o 
   0   0   7       14.08       13.53      0.48 o 
   1   0   7        4.12        3.72      0.17 o 
   2   0   7       10.72       10.80      0.34 o 
   3   0   7        0.40        0.33      0.17 o 
   4   0   7        7.48        7.11      0.35 o 
   5   0   7        3.52        3.49      0.46 o 
  -7   1   7        0.23        0.08      0.21 o 
  -6   1   7        0.31        0.14      0.20 o 
  -5   1   7        1.45        1.25      0.24 o 
  -4   1   7        1.77        1.72      0.22 o 
  -3   1   7        0.98        0.69      0.18 o 
  -2   1   7       31.07       30.53      1.19 o 
  -1   1   7        0.85        0.89      0.18 o 
   1   1   7       15.57       15.80      0.42 o 
   2   1   7        0.42        0.66      0.17 o 
   3   1   7        0.01       -0.01      0.16 o 
   4   1   7        1.73        2.09      0.26 o 
   5   1   7        0.94        0.93      0.26 o 
  -7   2   7        0.03        0.23      0.23 o 
  -6   2   7        0.30        0.10      0.20 o 
  -5   2   7        0.16       -0.05      0.18 o 
  -4   2   7        1.60        2.01      0.23 o 
  -3   2   7        1.03        1.39      0.21 o 
  -2   2   7        0.20        0.13      0.16 o 
  -1   2   7        1.87        2.02      0.29 o 
   0   2   7        4.16        4.68      0.30 o 
   1   2   7        9.11        9.15      0.49 o 
   2   2   7        2.96        3.00      0.24 o 
   3   2   7        0.16        0.14      0.20 o 
   4   2   7        0.50        0.54      0.24 o 
  -7   3   7        0.01        0.05      0.47 o 
  -6   3   7        0.82        0.44      0.23 o 
  -5   3   7        0.64        0.46      0.21 o 
  -4   3   7        0.75        0.47      0.21 o 
  -3   3   7        0.11        0.06      0.23 o 
  -2   3   7        0.76        0.89      0.20 o 
  -1   3   7        3.09        3.13      0.23 o 
   0   3   7        0.65        0.76      0.26 o 
   2   3   7        4.93        5.04      0.31 o 
   3   3   7        1.12        1.96      0.29 o 
  -6   4   7        0.29        0.20      0.24 o 
  -5   4   7        1.22        1.36      0.28 o 
  -4   4   7        0.18        0.03      0.21 o 
  -3   4   7        0.87        1.42      0.23 o 
  -2   4   7        0.08        0.02      0.18 o 
  -1   4   7        0.70        0.84      0.31 o 
   0   4   7        1.89        2.10      0.36 o 
   1   4   7        1.17        0.78      0.33 o 
   2   4   7        3.86        3.83      0.43 o 
  -6   5   7        0.02       -0.04      0.25 o 
  -5   5   7        1.20        1.75      0.40 o 
  -4   5   7        0.35        0.31      0.24 o 
  -3   5   7        0.01        0.22      0.23 o 
  -2   5   7        0.20       -0.28      0.28 o 
  -1   5   7        0.08       -0.01      0.30 o 
   0   5   7        0.48        0.34      0.31 o 
   1   5   7        1.44        2.18      0.43 o 
  -4   6   7        0.52        0.96      0.39 o 
  -3   6   7        0.19        0.37      0.38 o 
  -2   6   7        0.39        0.26      0.34 o 
  -1   6   7        0.05        0.70      0.37 o 
   1  -9   8        0.30        0.32      0.27 o 
   2  -9   8        0.29        0.19      0.27 o 
  -2  -8   8        0.13        0.06      0.36 o 
  -1  -8   8        0.51        1.01      0.38 o 
   0  -8   8        0.01        0.13      0.24 o 
   1  -8   8        0.17        0.03      0.23 o 
   2  -8   8        0.83        0.73      0.28 o 
   3  -8   8        0.43        0.43      0.26 o 
   4  -8   8        0.23       -0.22      0.26 o 
  -3  -7   8        0.51        0.93      0.35 o 
  -2  -7   8        1.27        1.21      0.34 o 
  -1  -7   8        0.22        0.45      0.30 o 
   0  -7   8        0.29        0.38      0.21 o 
   1  -7   8        0.16        0.18      0.20 o 
   2  -7   8        3.77        3.69      0.30 o 
   3  -7   8        0.19        0.47      0.24 o 
   4  -7   8        0.39        0.34      0.25 o 
   5  -7   8        0.35        0.20      0.45 o 
  -3  -6   8        0.38        0.87      0.32 o 
  -2  -6   8        1.32        1.99      0.32 o 
  -1  -6   8        1.24        0.90      0.32 o 
   0  -6   8        2.30        1.92      0.33 o 
   1  -6   8        2.73        3.13      0.26 o 
   2  -6   8        1.51        1.08      0.22 o 
   3  -6   8        5.79        5.38      0.33 o 
   4  -6   8        2.04        1.72      0.28 o 
   5  -6   8        0.23        0.32      0.25 o 
  -5  -5   8        0.14        0.50      0.36 o 
  -4  -5   8        0.26        0.22      0.21 o 
  -3  -5   8        0.38        0.69      0.21 o 
  -2  -5   8        1.45        1.19      0.29 o 
  -1  -5   8        1.10        0.99      0.31 o 
   0  -5   8        2.58        2.55      0.34 o 
   1  -5   8        0.08       -0.07      0.37 o 
   2  -5   8        0.06       -0.17      0.17 o 
   3  -5   8        6.85        7.14      0.34 o 
   4  -5   8        0.61        0.44      0.23 o 
   5  -5   8        0.12        0.05      0.24 o 
  -6  -4   8        0.07        0.37      0.34 o 
  -5  -4   8        0.34        0.22      0.36 o 
  -4  -4   8        0.09        0.48      0.19 o 
  -3  -4   8        2.51        2.89      0.26 o 
  -2  -4   8        0.98        1.15      0.23 o 
  -1  -4   8        6.96        6.41      0.27 o 
   0  -4   8        1.16        0.76      0.25 o 
   1  -4   8        4.83        4.96      0.27 o 
   2  -4   8        2.35        1.89      0.23 o 
   3  -4   8        8.44        8.62      0.47 o 
   4  -4   8        2.66        3.77      0.31 o 
   5  -4   8        0.14        0.54      0.40 o 
  -6  -3   8        0.21        0.23      0.22 o 
  -5  -3   8        0.07       -0.05      0.19 o 
  -4  -3   8        0.93        1.11      0.21 o 
  -3  -3   8        0.64        0.46      0.36 o 
  -2  -3   8        0.08        0.17      0.18 o 
  -1  -3   8        0.32        0.21      0.15 o 
   0  -3   8       16.36       15.70      0.40 o 
   1  -3   8        3.27        3.34      0.28 o 
   2  -3   8        0.47        0.06      0.27 o 
   3  -3   8        4.31        4.05      0.28 o 
   4  -3   8        7.37        7.63      0.54 o 
   5  -3   8        1.17        1.86      0.46 o 
  -6  -2   8        0.01        0.05      0.21 o 
  -5  -2   8        0.97        1.17      0.33 o 
  -4  -2   8        0.54        0.41      0.19 o 
  -3  -2   8        2.50        2.60      0.24 o 
  -2  -2   8        5.18        5.95      0.28 o 
  -1  -2   8        1.48        1.27      0.18 o 
   0  -2   8        1.30        1.39      0.19 o 
   1  -2   8        3.02        2.72      0.20 o 
   2  -2   8        3.27        2.84      0.22 o 
   3  -2   8        0.84        0.87      0.27 o 
   4  -2   8        2.48        3.57      0.45 o 
   5  -2   8        0.34        0.15      0.34 o 
  -7  -1   8        0.77        1.02      0.27 o 
  -6  -1   8        0.17        0.04      0.22 o 
  -5  -1   8        0.57        0.17      0.19 o 
  -4  -1   8        3.29        3.10      0.27 o 
  -3  -1   8        0.19        0.40      0.17 o 
  -2  -1   8        4.19        3.93      0.24 o 
  -1  -1   8        2.53        2.84      0.24 o 
   0  -1   8        1.51        1.52      0.19 o 
   1  -1   8        5.51        5.69      0.26 o 
   2  -1   8        0.50        0.44      0.13 o 
   3  -1   8        0.01       -0.15      0.17 o 
   4  -1   8        0.30        0.21      0.32 o 
   5  -1   8        0.49       -0.25      0.33 o 
  -7   0   8        0.04       -0.02      0.23 o 
  -6   0   8        0.40        0.25      0.31 o 
  -5   0   8        0.56        0.68      0.20 o 
  -4   0   8        2.86        2.93      0.27 o 
  -3   0   8        4.21        3.53      0.26 o 
  -2   0   8        1.55        2.10      0.22 o 
  -1   0   8        1.60        1.41      0.35 o 
   0   0   8        2.07        2.33      0.22 o 
   1   0   8        0.14        0.18      0.15 o 
   2   0   8        0.30        0.11      0.17 o 
   3   0   8        0.34        0.30      0.23 o 
   4   0   8        0.22        0.70      0.22 o 
  -7   1   8        0.02       -0.11      0.24 o 
  -6   1   8        0.08       -0.21      0.21 o 
  -5   1   8        0.16        0.12      0.20 o 
  -4   1   8        3.89        3.91      0.28 o 
  -3   1   8        7.38        7.29      0.47 o 
  -2   1   8        0.00       -0.10      0.17 o 
  -1   1   8        2.79        2.84      0.27 o 
   0   1   8        0.61        0.38      0.15 o 
   1   1   8        3.78        4.56      0.38 o 
   2   1   8        0.82        1.05      0.29 o 
   3   1   8        0.23        0.35      0.21 o 
   4   1   8        0.30        0.44      0.62 o 
  -6   2   8        0.01       -0.14      0.22 o 
  -5   2   8        0.33        0.48      0.25 o 
  -4   2   8        0.06       -0.21      0.21 o 
  -3   2   8        5.73        5.75      0.30 o 
  -2   2   8        1.80        1.64      0.22 o 
  -1   2   8        2.26        2.44      0.25 o 
   0   2   8        0.30        0.04      0.26 o 
   1   2   8        1.02        1.03      0.32 o 
   2   2   8        2.30        3.50      0.43 o 
   3   2   8        0.00        0.76      0.33 o 
  -6   3   8        0.20        0.00      0.30 o 
  -5   3   8        0.30        0.27      0.23 o 
  -4   3   8        0.24        0.05      0.20 o 
  -3   3   8        0.35       -0.11      0.23 o 
  -2   3   8        2.55        2.44      0.26 o 
  -1   3   8        0.46        0.18      0.28 o 
   0   3   8        2.15        1.74      0.38 o 
   1   3   8        0.07        0.32      0.30 o 
   2   3   8        0.54        0.67      0.35 o 
  -5   4   8        0.11        0.05      0.25 o 
  -4   4   8        0.03        0.10      0.24 o 
  -3   4   8        0.14       -0.10      0.22 o 
  -2   4   8        0.20        0.12      0.32 o 
  -1   4   8        0.57        0.26      0.27 o 
   0   4   8        0.05       -0.16      0.32 o 
   1   4   8        0.44       -0.05      0.32 o 
  -4   5   8        0.07       -0.13      0.47 o 
  -3   5   8        0.25        0.12      0.37 o 
  -2   5   8        0.01       -0.20      0.34 o 
  -1   5   8        0.16        0.30      0.35 o 
  -1  -8   9        0.44       -0.21      0.39 o 
   0  -8   9        0.05       -0.33      0.34 o 
   1  -8   9        0.24       -0.07      0.36 o 
   2  -8   9        0.07        0.42      0.27 o 
  -2  -7   9        1.24        0.97      0.38 o 
  -1  -7   9        0.80       -0.26      0.33 o 
   0  -7   9        0.26       -0.33      0.33 o 
   1  -7   9        0.38        0.89      0.34 o 
   2  -7   9        0.81        0.52      0.44 o 
   3  -7   9        0.34        0.06      0.25 o 
  -3  -6   9        0.48        0.54      0.32 o 
  -2  -6   9        2.45        2.80      0.41 o 
  -1  -6   9        4.91        4.06      0.42 o 
   0  -6   9        0.55        0.44      0.31 o 
   1  -6   9        0.43        0.86      0.33 o 
   2  -6   9        0.24        0.04      0.44 o 
   3  -6   9        1.02        1.07      0.27 o 
   4  -6   9        0.43        0.19      0.29 o 
  -4  -5   9        0.17        0.19      0.29 o 
  -3  -5   9        0.42        0.35      0.29 o 
  -2  -5   9        0.41        0.96      0.31 o 
  -1  -5   9        7.30        9.72      0.53 o 
   0  -5   9        0.48        0.20      0.26 o 
   1  -5   9        2.16        1.68      0.34 o 
   2  -5   9        3.68        4.04      0.30 o 
   3  -5   9        0.01       -0.22      0.22 o 
   4  -5   9        0.17        0.16      0.37 o 
  -5  -4   9        0.37        0.28      0.25 o 
  -4  -4   9        0.06        0.06      0.20 o 
  -3  -4   9        0.28        0.31      0.21 o 
  -2  -4   9        0.25        0.44      0.24 o 
  -1  -4   9        0.91        1.25      0.30 o 
   0  -4   9        1.34        1.26      0.31 o 
   1  -4   9        0.89        1.11      0.31 o 
   2  -4   9        1.18        1.10      0.32 o 
   3  -4   9        1.68        1.37      0.25 o 
   4  -4   9        0.63        0.83      0.33 o 
  -5  -3   9        0.47        0.50      0.23 o 
  -4  -3   9        1.34        1.04      0.24 o 
  -3  -3   9        0.50        0.47      0.21 o 
  -2  -3   9        1.28        1.17      0.20 o 
  -1  -3   9        1.07        0.72      0.19 o 
   0  -3   9        1.27        0.88      0.18 o 
   1  -3   9        1.61        2.03      0.32 o 
   2  -3   9        3.71        3.28      0.34 o 
   3  -3   9        3.07        3.92      0.30 o 
   4  -3   9        0.50        0.63      0.40 o 
  -6  -2   9        0.02        0.29      0.24 o 
  -5  -2   9        0.45        0.25      0.37 o 
  -4  -2   9        3.66        4.20      0.29 o 
  -3  -2   9        1.19        0.83      0.32 o 
  -2  -2   9        0.00        0.06      0.17 o 
  -1  -2   9        0.03        0.17      0.16 o 
   0  -2   9        1.42        1.36      0.21 o 
   1  -2   9        0.62        0.29      0.18 o 
   2  -2   9        0.23        0.23      0.27 o 
   3  -2   9        4.15        6.35      0.49 o 
   4  -2   9        0.16        0.23      0.32 o 
  -6  -1   9        0.03        0.37      0.25 o 
  -5  -1   9        0.21        0.36      0.23 o 
  -4  -1   9        4.47        4.26      0.30 o 
  -3  -1   9        2.79        3.33      0.27 o 
  -2  -1   9        0.45        0.45      0.19 o 
  -1  -1   9        1.70        1.56      0.21 o 
   0  -1   9        0.43        0.50      0.17 o 
   1  -1   9        1.38        1.55      0.22 o 
   2  -1   9        0.40       -0.09      0.27 o 
   4  -1   9        1.30        1.74      0.41 o 
  -6   0   9        0.01       -0.09      0.24 o 
  -5   0   9        0.20       -0.03      0.22 o 
  -4   0   9        0.63        0.54      0.22 o 
  -3   0   9        3.60        3.23      0.42 o 
  -2   0   9        0.66        0.57      0.20 o 
  -1   0   9        0.68        0.61      0.20 o 
   0   0   9        1.47        1.66      0.31 o 
   1   0   9        2.09        2.63      0.38 o 
   2   0   9        0.14       -0.05      0.31 o 
   3   0   9        1.20        1.23      0.34 o 
  -6   1   9        0.04       -0.15      0.24 o 
  -5   1   9        0.12        0.26      0.34 o 
  -4   1   9        0.57        0.35      0.20 o 
  -3   1   9        1.82        1.84      0.26 o 
  -2   1   9        0.29        0.12      0.18 o 
  -1   1   9        0.03       -0.10      0.18 o 
   0   1   9        2.56        3.10      0.40 o 
   1   1   9        0.46        1.14      0.35 o 
   2   1   9        0.16        0.30      0.32 o 
   3   1   9        0.41        0.09      0.32 o 
  -5   2   9        0.05       -0.24      0.31 o 
  -4   2   9        0.07        0.26      0.24 o 
  -3   2   9        1.12        1.37      0.25 o 
  -2   2   9        0.14        0.10      0.21 o 
  -1   2   9        0.22        0.63      0.32 o 
   0   2   9        2.06        2.81      0.42 o 
   1   2   9        1.04        2.33      0.43 o 
   2   2   9        0.02       -0.05      0.33 o 
  -5   3   9        0.04       -0.20      0.25 o 
  -4   3   9        0.03        0.19      0.25 o 
  -3   3   9        0.06        0.30      0.37 o 
  -2   3   9        0.18       -0.14      0.30 o 
  -1   3   9        0.42        0.09      0.34 o 
   0   3   9        0.54        0.13      0.34 o 
  -2   4   9        0.01       -0.34      0.34 o 
   0  -7  10        0.25       -0.19      0.35 o 
   1  -7  10        0.26        0.32      0.38 o 
  -2  -6  10        0.24        0.68      0.37 o 
  -1  -6  10        0.21        0.56      0.38 o 
   0  -6  10        0.26        0.13      0.32 o 
   1  -6  10        0.61        1.30      0.37 o 
   2  -6  10        0.72        0.82      0.36 o 
   3  -6  10        0.03        0.34      0.36 o 
  -3  -5  10        0.09        0.28      0.32 o 
  -2  -5  10        0.48        0.60      0.33 o 
  -1  -5  10        0.12        0.20      0.31 o 
   0  -5  10        0.24        0.14      0.30 o 
   1  -5  10        0.20        0.56      0.35 o 
   2  -5  10        3.62        4.36      0.49 o 
   3  -5  10        0.47        0.28      0.39 o 
  -4  -4  10        0.06       -0.15      0.23 o 
  -3  -4  10        0.14        0.08      0.22 o 
  -2  -4  10        0.00       -0.20      0.28 o 
  -1  -4  10        0.12        0.05      0.29 o 
   0  -4  10        0.03        0.13      0.33 o 
   1  -4  10        0.58        0.56      0.34 o 
   2  -4  10        2.57        2.57      0.41 o 
   3  -4  10        2.78        3.50      0.45 o 
  -4  -3  10        0.21        0.18      0.33 o 
  -3  -3  10        0.12       -0.16      0.22 o 
  -2  -3  10        0.34        0.29      0.20 o 
  -1  -3  10        0.16       -0.24      0.24 o 
   0  -3  10        0.32       -0.07      0.28 o 
   1  -3  10        0.20        0.34      0.34 o 
   2  -3  10        0.24        0.52      0.34 o 
  -5  -2  10        0.03       -0.25      0.25 o 
  -4  -2  10        0.02        0.25      0.26 o 
  -3  -2  10        0.02       -0.15      0.21 o 
  -2  -2  10        0.45        0.92      0.23 o 
  -1  -2  10        0.08        0.32      0.20 o 
   0  -2  10        0.26        0.22      0.20 o 
   1  -2  10        0.49       -0.02      0.28 o 
  -5  -1  10        0.06       -0.04      0.25 o 
  -4  -1  10        0.16        0.26      0.24 o 
  -3  -1  10        0.13        0.19      0.21 o 
  -2  -1  10        0.01       -0.20      0.20 o 
  -1  -1  10        0.33        0.24      0.20 o 
   0  -1  10        0.06       -0.08      0.26 o 
   1  -1  10        0.04       -0.28      0.31 o 
  -5   0  10        0.66        0.86      0.29 o 
  -4   0  10        0.45        0.19      0.24 o 
  -3   0  10        0.65        0.90      0.25 o 
  -2   0  10        0.19        0.33      0.22 o 
  -1   0  10        0.18       -0.09      0.26 o 
   0   0  10        0.65        1.36      0.23 o 
   1   0  10        0.30        0.26      0.33 o 
   2   0  10        0.19       -0.02      0.35 o 
  -4   1  10        1.21        1.76      0.29 o 
  -3   1  10        0.26        0.25      0.24 o 
  -2   1  10        0.29        0.27      0.23 o 
  -1   1  10        0.10        0.18      0.22 o 
   0   1  10        0.52        0.42      0.34 o 
   1   1  10        0.11        0.42      0.37 o 
  -3   2  10        0.31        0.42      0.27 o 
  -2   2  10        0.13        0.73      0.31 o 
  -1   2  10        0.12       -0.02      0.35 o 
  -1  -5  11        0.16       -0.22      0.35 o 
   0  -5  11        0.06       -0.39      0.39 o 
  -2  -4  11        0.61        0.93      0.38 o 
  -1  -4  11        0.75        0.91      0.38 o 
   0  -4  11        0.33        0.57      0.39 o 
   1  -4  11        0.25        0.28      0.39 o 
  -3  -3  11        0.02        0.23      0.25 o 
  -2  -3  11        0.08        0.10      0.25 o 
  -1  -3  11        0.19       -0.04      0.32 o 
   0  -3  11        0.32        0.53      0.40 o 
   1  -3  11        0.48        0.53      0.37 o 
  -3  -2  11        0.02        0.18      0.27 o 
  -2  -2  11        0.35        0.31      0.23 o 
  -1  -2  11        0.04        0.15      0.24 o 
   0  -2  11        0.06        0.70      0.39 o 
  -3  -1  11        0.05        0.01      0.25 o 
  -2  -1  11        0.06        0.23      0.27 o 
  -1  -1  11        0.21        0.46      0.24 o 
   0  -1  11        0.25        0.34      0.26 o 
  -2   0  11        0.06        0.21      0.27 o 
  -1   0  11        0.10        0.23      0.37 o 
                                                 
